# Supplementary material for: Modulation of Gut Microbiota by Cacao: Insights from an In Vitro Model
Source: Curr Issues Mol Biol. 2025 Jun 3;47(6):414. doi: 10.3390/cimb47060414 (PMC12191874; doi:10.3390/cimb47060414)
Supplement: Supplementary file 1 [file cimb-47-00414-s001.zip]

Archive with 2 entries (2 files):
- Supplementary information_Figures_rev2.pdf
- Supplementary table.xlsx
