# Supplementary material for: Modulation of Gut Microbiota by Cacao: Insights from an In Vitro Model
Source: Curr Issues Mol Biol. 2025 Jun 3;47(6):414. doi: 10.3390/cimb47060414 (PMC12191874; doi:10.3390/cimb47060414)
Supplement: Supplementary file 1 [file cimb-47-00414-s001.zip › Supplementary table.xlsx]

## Sheet: Table S1
Table S1. Genus-level taxonomic composition of all 48 fecal samples at 0 h prior to in vitro incubation
Subject	Sub.007	Sub.012	Sub.001	Sub.009	Sub.010	Sub.002	Sub.006	Sub.011	Sub.014	Sub.030	Sub.003	Sub.008	Sub.013	Sub.020	Sub.004	Sub.015	Sub.017	Sub.018	Sub.025	Sub.027	Sub.01	Sub.02	Sub.03	Sub.04	Sub.07	Sub.08	Sub.09	Sub.10	Sub.11	Sub.12	Sub.14	Sub.15	Sub.16	Sub.17	Sub.18	Sub.19	Sub.20	Sub.21	Sub.24	Sub.005	Sub.019	Sub.022	Sub.016	Sub.05	Sub.06	Sub.13	Sub.22	Sub.23
Enterotype	Bacteroides	Bacteroides	Bacteroides	Bacteroides	Bacteroides	Bacteroides	Bacteroides	Bacteroides	Bacteroides	Bacteroides	Bacteroides	Bacteroides	Bacteroides	Bacteroides	Bacteroides	Bacteroides	Bacteroides	Bacteroides	Bacteroides	Bacteroides	Bacteroides	Bacteroides	Bacteroides	Bacteroides	Bacteroides	Bacteroides	Bacteroides	Bacteroides	Bacteroides	Bacteroides	Bacteroides	Bacteroides	Bacteroides	Bacteroides	Bacteroides	Bacteroides	Bacteroides	Bacteroides	Bacteroides	Prevotella	Prevotella	Prevotella	Prevotella	Prevotella	Prevotella	Prevotella	Prevotella	Prevotella
d__Bacteria;p__Bacteroidota;c__Bacteroidia;o__Bacteroidales;f__Bacteroidaceae;g__Bacteroides	0.529323	0.360224	0.505669	0.47733	0.381361	0.509619	0.177649	0.306247	0.471814	0.459337	0.311263	0.551117	0.404865	0.437657	0.494361	0.105862	0.0894322	0.148362	0.277139	0.349172	0.474674	0.466569	0.329645	0.394103	0.304706	0.201905	0.435669	0.36053	0.369471	0.288609	0.149319	0.229501	0.420972	0.0798784	0.566181	0.471866	0.680556	0.50568	0.399802	0.194946	0.316921	0.195982	0.077772	0.175312	0.144007	0.209575	0.0871334	0.0353156
d__Bacteria;p__Bacteroidota;c__Bacteroidia;o__Bacteroidales;f__Prevotellaceae;g__Prevotella	0.000217855	0	0.000283473	0	0	0	0	0.000117426	0.00982184	0.000143118	0	0.00110953	0.0125028	0.00675161	0	0	0.0180151	0	0.000495246	0.007585	0	0	0	0	0	0	0.0217376	0.0107052	0	0	0.00053376	0.0167486	0	0	0.00918347	0	0	0.00313572	0	0.473846	0.127012	0.501435	0.529992	0.19574	0.250392	0.411769	0.174267	0.313708
d__Bacteria;p__Firmicutes;c__Clostridia;o__Oscillospirales;f__Ruminococcaceae;g__Faecalibacterium	0.0160124	0.0216894	0.0373713	0.0421213	0.138766	0	0.0352452	0.0231329	0.0144037	0.0510931	0.0357173	0	0.0154581	0.0121964	0.0264751	0.0166593	0.0238057	0.0308285	0.00396196	0.0741935	0.0111061	0.119457	0.117259	0.0496684	0.26055	0	0.139742	0.0626588	0.118563	0.171479	0	0.301086	0.10603	0	0.0242896	0.0867658	0.0138491	0.160809	0.0859406	0.0706441	0.0661816	0.0685625	0.0170086	0.122766	0.0388343	0.0971597	0.00381421	0.150977
d__Bacteria;p__Bacteroidota;c__Bacteroidia;o__Bacteroidales;f__Tannerellaceae;g__Parabacteroides	0.0305215	0.00198819	0.021355	0.0486943	0.0216413	0.000458055	0.0294987	0.0482034	0.0507909	0.0191778	0.0328908	0.00126803	0.0200045	0.0350648	0	0.0118995	0.00337784	0.0334778	0.00168384	0.0651264	0.0825576	0.0328876	0.0203589	0.0410179	0.0554993	0.00687071	0.0551909	0.0690698	0.000230667	0.0511274	0.398118	0.0351138	0.00651251	0.0117213	0.0406601	0.0499623	0.0292844	0.0171577	0.0433003	0.0146593	0.013518	0.0109575	0.0042846	0.0336648	0.0363403	0.0226378	0.00355992	0.0134178
d__Bacteria;p__Firmicutes;c__Negativicutes;o__Veillonellales-Selenomonadales;f__Selenomonadaceae;g__Megamonas	0.00019607	0.216683	0.200557	8.94e-05	0	0	0.018553	0	0	0	0	0	0	0.0125231	0	0.115293	0	0	0.131438	0	0.0404442	0	0	0	0.000405104	0	0	0	0	0	0	0	0	0.606468	0	0	0	0	0	0	0	0	0	0	0.00142511	0	0.073148	0.0130957
d__Bacteria;p__Firmicutes;c__Clostridia;o__Lachnospirales;f__Lachnospiraceae;__	0.0289094	0.0179238	0.0298592	0.013951	0.00625921	0.0506478	0.0833516	0.0283584	0.0216178	0.0210741	0.0112206	0.0370899	0.025233	0.0214527	0.102458	0.0112825	0.00305614	0.0300257	0.0762678	0.00810811	0.0176542	0.0210506	0.0256792	0.035323	0.0133009	0.0745628	0.00599901	0.0215314	0.0583588	0.0359004	0.126902	0.0223745	0.0466852	0.0210549	0.0114461	0.00356384	0.0556403	0.0209443	0.019538	0.0157297	0.0176484	0.0171145	0.0136328	0.0237871	0.00562919	0.000773341	0.00915409	0.0139545
d__Bacteria;p__Firmicutes;c__Clostridia;o__Oscillospirales;f__Ruminococcaceae;g__Subdoligranulum	0.0263605	0.0194602	0.000377965	0.00764622	0.112011	0.0127601	0.0161996	0.0209605	0.0939046	0.0163512	0.0469379	0	0	0.00969182	0	0.057911	0.0550105	0.0540302	0.0190174	0.0189189	0.00288887	0.0203468	0.0842732	0	0.0419958	0	0.0400169	0	0.0493628	0.0118302	0.00687216	0.0466891	0.0294161	0	0.0153723	0.0310465	0.0107986	0.00354988	0.0228383	0.0274106	0.00154893	0.000417428	0.0028564	0.0330601	0.0373379	0.0168729	0.00771317	0.0499678
d__Bacteria;p__Firmicutes;c__Negativicutes;o__Veillonellales-Selenomonadales;f__Veillonellaceae;g__Dialister	0	0	0	0.0196745	0.024505	0	0.0143389	0.00422734	0.00233969	0.0317006	0.0578158	0.0274211	0.0400091	0.0068605	0.111006	0.000705156	0.072543	0.0520231	0	0.00087184	0	0.00172756	0.0403632	0.0120386	0	0.053326	0.00183499	0.000604814	0.0355227	0.0063836	0.0527756	0	0.0411971	0	0.00925002	0.0470838	0.00780916	0.0130162	0.0171617	0.0287137	0.0534147	0	0.0558297	0.0869507	0.000498789	0.00400731	0.0686557	0.0446007
d__Bacteria;p__Proteobacteria;c__Gammaproteobacteria;o__Enterobacterales;f__Enterobacteriaceae;g__Escherichia-Shigella	0.0106749	0.000451862	0.00685061	0.0200322	0	0.00150504	0	0.0257163	0.042212	0.00554582	0.00505353	0.041528	0.0897931	0.180115	0.00142467	0.0319965	0.0189802	0.00289017	0.00643819	0.0469922	0.00301727	0.0042869	0.0300064	0.102076	0.0375397	0.0263117	0	0.0134269	0.00939969	0.000995608	0.00153456	0.000452664	0	0.0263729	0.00678778	0	0.0103105	0.0472725	0	0.00465376	0.00633654	0.00456561	0.0101272	0.000940734	0.0123272	0.000913948	0	0.000912409
d__Bacteria;p__Firmicutes;c__Clostridia;o__Lachnospirales;f__Lachnospiraceae;g__Agathobacter	0.0137685	0.00213881	0.0172919	0.0550438	0.014523	0.00359901	0.036285	0.00428605	0.00119422	0.0824716	0.0344325	0.044381	0.00227324	0.00250463	0	0.113354	0.00482548	0.0594091	0.0139659	0.012816	0.0022469	0.00473479	0.0213521	0	0	0	0.00825746	0.03895	0.001557	0.0376574	0	0.0122219	0.0246597	0.0173649	0.0232249	0.0664108	0.00860228	0	0.0143234	0.00102383	0.0240789	0.00516567	0.00194755	0.00436769	0	0.0178571	0.00584845	0.00595749
d__Bacteria;p__Firmicutes;c__Clostridia;o__Lachnospirales;f__Lachnospiraceae;g__Lachnospira	0.0103046	0.000451862	0.0280639	0.0133697	0.039928	0.000719801	0.0279663	0.0124472	0	0.0370317	0.00856531	0.0548423	0.00227324	0.0107808	0.0258815	0.00828559	0.00241274	0.0175016	0.0492274	0.0162162	0.00577775	0.00806194	0.0324182	0.00576701	0.00364594	0.0691755	0.007834	0.00235878	0.0116487	0.0185652	0	0	0.0968096	0.00444975	0.0143741	0.0361867	0.00311146	0.0231334	0.0132673	0.000558451	0.0273175	0	0.00363542	0.0393092	0.0106171	0.00597582	0.00372945	0.00397166
d__Bacteria;p__Firmicutes;c__Clostridia;o__Lachnospirales;f__Lachnospiraceae;g__Lachnoclostridium	0.0073853	0.00976021	0.0334026	0.00174387	0.0029046	0.015443	0.00596541	0.0113903	0.0108698	0.0172815	0.0223555	0.0407355	0.00795635	0.0365893	0.0212513	0.0215954	0.00257359	0.00842967	0.106577	0.00244115	0.0296591	0.00524666	0.0380932	0.012327	0.00398353	0.0520768	0.00225845	0.00725777	0.0340234	0.0187408	0.0466373	0.0210166	0.0278794	0.0325591	0.00252878	0.00191899	0.0142151	0.00650811	0.00792079	0.00735294	0.0062896	0.00931385	0.00493378	0.0105497	0	0.00442913	0.00779793	0.00257621
d__Bacteria;p__Bacteroidota;c__Bacteroidia;o__Bacteroidales;f__Rikenellaceae;g__Alistipes	0.0105006	0.00180745	0.0015591	0.00947952	0.0296596	0.00490773	0.0146672	0.0285345	0.0460627	0.00221833	0.00111349	0	0.0179586	0	0.00094978	0.023799	0.0106161	0.0209538	0.00515056	0.0117698	0.0516788	0.0188112	0.0195786	0.00201845	0.0839916	0	0.0201143	0.0123382	0.00743902	0.00749634	0.00053376	0.0436498	0.000878092	0.00488387	0.0119119	0.014598	0.00854127	0.029819	0.0605281	0.00642219	0.0341704	0.00858336	0	0.0159925	0.0535842	0.0265748	0	0.0112173
d__Bacteria;p__Firmicutes;c__Clostridia;o__Lachnospirales;f__Lachnospiraceae;g__Blautia	0.0116988	0.0661827	0.00543324	0.0129226	0.00257732	0.0904332	0.0129159	0.0237201	0.00706783	0.0229346	0.0322912	0.00744968	0.0254603	0.00468257	0.030393	0.0323491	0.00659482	0.0422286	0.00871632	0.0156931	0.0154715	0.00646235	0.0237639	0.0121107	0.0031058	0.0269363	0.00536382	0.0216524	0.0130904	0.0139385	0.0324927	0.0122866	0.0144885	0.00423269	0.00971585	0.0159002	0.0110426	0.0102355	0.0124752	0.00530529	0.00708754	0.00657448	0.00402493	0.0124311	0.00413282	0.00316367	0.00347517	0.00402533
d__Bacteria;p__Firmicutes;c__Clostridia;o__Lachnospirales;f__Lachnospiraceae;g__Roseburia	0.0773169	0.000602482	0	0	0.00437735	0.00346813	0.0269812	0.00780883	0.00319271	0.0151705	0.00770878	0.00792519	0	0	0.00878547	0.10216	0	0.0114804	0.0267433	0.0281604	0.0317134	0.0249536	0.0110662	0.0299164	0.00405104	0.020456	0.00268191	0.000604814	0.00271034	0.0637775	0	0.00142266	0.00702473	0.00553505	0.0207626	0	0.0109206	0.00496983	0.0172277	0.00404877	0.00769772	0.0313332	0	0.019621	0.00377654	0.0251687	0.00601797	0.0101438
d__Bacteria;p__Firmicutes;c__Clostridia;o__Oscillospirales;f__[Eubacterium]_coprostanoligenes_group;g__[Eubacterium]_coprostanoligenes_group	0	0	0	0.00460562	0.00278187	0.00176678	0.00826401	0.00733913	0.000170603	0.0354217	0.0299786	0	0.008411	0	0	0.00255619	0.10793	0.137925	0	0.0439407	0.00706169	0.0111971	0.00503653	0.0023068	0	0	0.0100925	0.0074997	0.00259501	0	0	0.000193999	0	0	0.0158382	0	0	0	0.0159076	0.00172189	0.0561371	0	0	0.00409891	0.0647	0.00449944	0.000593321	0.0143839
d__Bacteria;p__Firmicutes;c__Negativicutes;o__Acidaminococcales;f__Acidaminococcaceae;g__Phascolarctobacterium	0.0138774	0	0.00108665	0.00536577	0	0.0193038	0.00837347	0.0453852	0.0187176	0.000536692	0.00882227	0	0.0125028	0.000217794	0	0.00916703	0	0.0454399	0.0206022	0.0345248	0.0145086	0.0161879	0	0	0.0165418	0	0.0286541	0.0547962	0	0.00380673	0	0.058135	0	0.00444975	0.0258202	0	0.00286743	0.000177494	0	9.31e-05	0.00150199	0.0337073	0	0	0.0305686	0.0182087	0.0479742	0.000375698
d__Bacteria;p__Proteobacteria;c__Gammaproteobacteria;o__Burkholderiales;f__Sutterellaceae;g__Parasutterella	0	0	0.043088	0.0156502	0.019064	0.0426646	0.000547285	0.0217825	0.000389949	0.0441161	0.0698929	0	0.0147761	0.00152456	0.057343	0	0	0.00104367	0.0727021	0	0	0.00633438	0.00794495	0.0291234	0	0	0.00155269	0	0	0	0	0	0	0.0663121	0	0.0156261	0.00225734	0.0301148	0.00389439	0.00125651	0.00173668	0.000313071	0	0.00839941	0.00163888	0.00513217	0	0.00096608
d__Bacteria;p__Firmicutes;c__Clostridia;o__Oscillospirales;f__Oscillospiraceae;g__UCG-002	0.0107838	0	0.000141737	0.0222232	0.00724104	0.0123021	0.0113288	0.0187882	0	0.00218255	0.0284368	0	0.00818368	0	0	0.0168356	0.0295963	0.0197495	0	0.0152572	0.0110419	0.0230981	0.0167412	0	0.0358517	0	0.0243489	0.00338696	0.000519001	0.00573938	0	0.0142913	0.00504903	0	0.0206295	0.0306353	0.0026844	0.000828304	0.0283828	0.00926098	0.0035203	0	0	0.0446177	0.0339176	0.0184899	0.000678081	0.0213074
d__Bacteria;p__Proteobacteria;c__Gammaproteobacteria;o__Burkholderiales;f__Sutterellaceae;g__Sutterella	0.0198248	0.0119894	0.00836247	0.000268288	0.0545737	0	0.00415937	0.00140911	0.0194731	0	0	0.0469171	0.0159127	0.0356093	0	0.00193918	0.00450378	0.00794798	0	0.0110724	0.00712589	0.019387	0.0102149	0	0.017352	0	0.0054344	0.011552	0.000288334	0.0821669	0.0113424	0.000387998	0.00219523	0	0.000732016	0	0.0126899	0	0.00838284	0.018615	0.0160056	0.0306287	0.0264866	0.00114232	0.00669802	0.00506187	0.00457705	0.00644053
d__Bacteria;p__Firmicutes;c__Clostridia;o__Lachnospirales;f__Lachnospiraceae;g__Fusicatenibacter	0.0601499	0.00957947	0.00170084	0	0.00143184	0.00876849	0.00859238	0.0240723	0.00270527	0.0118788	0.0308351	0.00665716	0.00772903	0.0035936	0	0.0117232	0	0.0223186	0.0103011	0.00531822	0.00333826	0.00537462	0.00844151	0.0252307	0.0243738	0.100094	0.00317595	0.00707633	0.0218557	0.0210835	0	0.0204992	0.0229767	0.00325591	0.00412591	0.00356384	0.00689403	0.00591646	0.00838284	0.00246649	0.00262849	0.00153926	0	0.00591318	0.00185264	0.00239033	0.000932361	0.00654787
d__Bacteria;p__Firmicutes;c__Clostridia;o__Lachnospirales;f__Lachnospiraceae;g__[Ruminococcus]_torques_group	0.00159034	0.00168695	0.005386	0.00693078	0.000572738	0.0612485	0.00355736	0.006752	0.0683142	0.000429353	0.00650964	0.000792519	0.0220505	0.0191659	0	0.0089026	0.00739907	0.0101156	0.00336767	0.00235397	0.0144444	0.003903	0.00297936	0.0170127	0	0.0150687	0.0141859	0.0101004	0.00617035	0.0124158	0	0.0138386	0.00153666	0.00401563	0.00705397	0.00418066	0.0146422	0.0131937	0	0.00679449	0.00286318	0.00613097	0.00493378	0.010684	0.00726806	0.00836614	0.00762841	0
d__Bacteria;p__Actinobacteriota;c__Actinobacteria;o__Bifidobacteriales;f__Bifidobacteriaceae;g__Bifidobacterium	0.0125049	0.00608507	0.00392138	0	0.00384552	0.000261746	0.00744308	0.0201973	0.00565426	0.0100182	0.0446253	0.00808369	0.0118209	0.0272242	0.00415529	0.0110181	0.0559756	0.0218369	0.0174326	0.0203139	0	0.000959754	0.00915088	0.00100923	0.0128958	0.0152249	0.00317595	0.000725777	0.00524768	0	0.0114758	0.000775996	0.0127323	0.00336445	0.0109137	0.000342677	0.00329449	0.00591646	0.0228383	0.00218727	0.00361417	7.83e-05	0.0028564	0.00342696	0.00363403	0.00147638	0	0.00128811
d__Bacteria;p__Firmicutes;c__Clostridia;o__Lachnospirales;f__Lachnospiraceae;g__Dorea	0.00638316	0.0227136	0.0153548	0.00236988	0.00278187	0.0128255	0.00147767	0.00986379	0.00185226	0.00790726	0.00856531	0.00285307	0.0125028	0.00533595	0	0.00528867	0.00160849	0.0118818	0.0134707	0.0048823	0.00436541	0.00300723	0.00503653	0	0.00168793	0.0147564	0.00303479	0.00308455	0.0566865	0.0488433	0	0.0410631	0.0152203	0.0134578	0.0151727	0.000479748	0.00579586	0	0.00462046	0.00223381	0.000469373	0.00125228	0.00220722	0.00624916	0.00135385	0	0.0161892	0.00848003
d__Bacteria;p__Firmicutes;c__Clostridia;o__Lachnospirales;f__Lachnospiraceae;g__Anaerostipes	0.00638316	0.0178636	0.00085042	0.00147559	0.000940926	0.0199581	0.00197023	0.0126233	0.00750652	0.0139182	0.0328051	0	0.00454649	0.00239573	0.0131782	0.00537682	0.00257359	0.0105973	0.00346672	0.00348736	0.000962958	0.00262333	0.00546215	0.00346021	0.00249814	0.111571	0.000846919	0.00556429	0.00593968	0.00345534	0.0538431	0.00459131	0.00395141	0.000868244	0.00352698	0.00349531	0.00170826	0	0.00541254	0.00353686	0.0011265	0.00156535	0	0	0.000997577	0	0	0.000322027
d__Bacteria;p__Bacteroidota;c__Bacteroidia;o__Bacteroidales;f__Prevotellaceae;g__Paraprevotella	8.71e-05	0.0437402	0	0.0832141	0	0	0	0	0	0	0	0	0	0	0	0.0946673	0	0	0	0.0129904	0.0399307	0	0	0	0	0	0	0	0.011764	0	0	0.00814796	0	0	0.0132428	0.0219313	0.00207431	0	0	0	0.0287257	0.00931385	0.00259673	0	0	0	0.00025428	0.00112709
d__Bacteria;p__Firmicutes;c__Clostridia;o__Lachnospirales;f__Lachnospiraceae;g__Lachnospiraceae_NK4A136_group	0.00405211	0.00129534	0.000614193	0.00836165	0.00171821	0.00333726	0.0452605	0.0242485	0	0.00379262	0.00762313	0.00903471	0	0	0	0.0276774	0.00257359	0.00345215	0.00168384	0.00897995	0.00160493	0.019515	0.00269561	0	0.00222807	0	0.021667	0.0186888	0.00317167	0.00128843	0	0.0112519	0.00848822	0	0.00459173	0.000959496	0.000488073	0.0018341	0.00204621	0.0148455	0.0027693	0.00738325	0	0.0286252	0.0330626	0.00288245	0	0.0215758
d__Bacteria;p__Firmicutes;c__Clostridia;o__Clostridia_UCG-014;f__Clostridia_UCG-014;g__Clostridia_UCG-014	0	0	0	0	0.0133775	0	0.0311953	0	0	0	0	0	0	0	0	0	0.166962	0.0161368	0	0	0	0	0.00971838	0	0	0	0.0182793	0	0	0	0	0	0	0	0	0	0	0	0	0	0	0	0	0	0.0493088	0	0	0.00756763
d__Bacteria;p__Firmicutes;c__Negativicutes;o__Veillonellales-Selenomonadales;f__Veillonellaceae;g__Megasphaera	0	0	0	0	0	0	0	0	0.00187663	0	0.000685225	0.00110953	0.058195	0	0.00451146	0	0	0	0	0	0	0	0	0	0	0.00452842	0.00409344	0.000725777	0	0	0	0	0	0	0	0	0	0	0	0	0.0573105	0.00785286	0.115295	0	0	0	0.0412782	0.00708459
d__Bacteria;p__Verrucomicrobiota;c__Verrucomicrobiae;o__Verrucomicrobiales;f__Akkermansiaceae;g__Akkermansia	0	0	0	0	0.00139093	0.0295118	0.0175679	0	0	0	0	0	0	0	0.0430963	0	0	0.00032113	0	0	0	0.00601446	0.0136909	0.148717	0	0	0	0	0	0	0	0.00724263	0	0	0	0	0	0	0.0249505	0	0	0	0	0	0.00912071	0	0	0
d__Bacteria;p__Firmicutes;c__Clostridia;o__Lachnospirales;f__Lachnospiraceae;g__[Eubacterium]_eligens_group	0	0	0	0.0598283	0.0244232	0.00150504	0.0118761	0.0227806	0.000584924	0.0027908	0.0201285	0	0.00477381	0	0	0.000705156	0.00514718	0	0.00108954	0.0043592	0	0.0046708	0.00546215	0.0108131	0.0108028	0	0.00599901	0	0	0	0	0.00808329	0	0	0	0.0172709	0.000305045	0	0	0.0194062	0.0153954	0	0	0	0.00662676	0.00667885	0	0.02807
d__Bacteria;p__Firmicutes;c__Clostridia;o__Oscillospirales;f__Ruminococcaceae;g__Ruminococcus	0.00019607	0	0	0.00219102	0.0128048	0.000196309	0.116243	0.00569516	9.75e-05	0.00286236	0	0	0	0	0	0.00661084	0.00450378	0.0304271	0	0.000784656	0	0.00806194	0.00560403	0	0.000877726	0	0.0100219	0.00695536	0.00259501	0.00216691	0	0.00226332	0	0	0	0.00130217	0	0	0.0320792	0.00241996	0.013518	0	0	0.00174708	0.00463161	0.00583521	0	0.00488407
d__Bacteria;p__Desulfobacterota;c__Desulfovibrionia;o__Desulfovibrionales;f__Desulfovibrionaceae;g__Bilophila	0.012396	0.00382576	0	0	0.00486827	0.00896479	0.00235333	0.00516675	0.00246155	0.00712011	0.0122484	0.00554763	0.000681973	0.0261352	0	0.00828559	0.00386038	0.00794798	0.0193146	0.00897995	0.0233678	0.00563056	0.0132652	0.00100923	0.0062116	0.00187383	0.00134096	0.0243135	0.00455568	0.00193265	0	0.00219865	0.000804917	0.00542652	0.0129766	0	0.00219633	0.00946633	0.00250825	0.00125651	0.00408355	0.00331333	0.00272656	0.00577879	0.00363403	0.00407761	0	0.00048304
d__Bacteria;p__Bacteroidota;c__Bacteroidia;o__Bacteroidales;f__Prevotellaceae;g__Alloprevotella	0	0	0	0	0	0	0	0	0	0	0	0	0	0	0	0	0	0	0.00841918	0.051177	0	0	0	0	0	0	0	0	0	0	0	0	0	0.0358151	0.0179677	0	0	0	0	0	0	0	0	0	0	0	0.0252585	0.13289
d__Bacteria;p__Firmicutes;c__Clostridia;o__Oscillospirales;f__Ruminococcaceae;g__CAG-352	0	0	0.00609468	0.00259345	0.00711831	0	0.0210158	0.00152654	0	0.01331	0	0	0.00363719	0	0	0.0201851	0.0128679	0.0378934	0	0.0202267	0	0.00575853	0.0127687	0	0	0	0	0.0143341	0.00715068	0.00732064	0	0	0	0	0.0253544	0.00705915	0.00481972	0.00698142	0.00726073	0.00190804	0.00384886	0	0	0.00309098	0.0044891	0.000140607	0	0.00923143
d__Bacteria;p__Firmicutes;c__Clostridia;o__Lachnospirales;f__Lachnospiraceae;g__Coprococcus	0.00289748	0	0.00179533	0.00268288	0.00949108	0.0130873	0.058067	0.00622358	0.0015598	0.00633296	0.00531049	0	0	0.00805837	0	0.00264434	0.000482548	0.00361272	0.000495246	0.00174368	0	0	0.00120593	0	0	0.00671455	0.000776343	0.00157252	0.0342541	0.00573938	0.000800641	0.00375065	0.00921996	0	0.000865109	0.00308409	0.00500275	0.00260324	0.00679868	0.00865599	0.00197137	0.00130446	0.00168787	0.00893697	0.0154624	0.00309336	0	0.00316659
d__Bacteria;p__Proteobacteria;c__Gammaproteobacteria;o__Aeromonadales;f__Succinivibrionaceae;g__Succinivibrio	0	0	0	0	0	0	0	0	0	0	0	0	0	0	0	0	0	0	0	0	0	0	0	0	0	0	0	0	0	0	0	0	0	0	0	0	0	0	0	0	0	0	0	0	0	0	0.246737	0
d__Bacteria;p__Firmicutes;c__Clostridia;o__Christensenellales;f__Christensenellaceae;g__Christensenellaceae_R-7_group	0.000174284	0	0	0.00281703	0.00454099	0.00301008	0.0566988	0.00745655	0.000438693	0.000250456	0	0	0.0018186	0	0	0.00326135	0.038443	0.00305074	0	0.00148213	0	0.00639836	0.00702277	0	0.0011478	0	0.000846919	0.000665296	0	0.00193265	0	0	0	0	0.00492447	0.00246727	0.000732109	0	0.0255446	0.00204765	0.00328561	0	0	0.00866819	0.0123272	0.00112486	0.000339041	0.00214684
d__Bacteria;p__Firmicutes;c__Clostridia;o__Lachnospirales;f__Lachnospiraceae;g__Lachnospiraceae_UCG-004	0.00742887	0.0172912	0.00302372	0.0141299	0.00270005	0	0.00240806	0.00129169	0.00107236	0.00890908	0.00308351	0.0144238	0.0127302	0.00740499	0	0.00264434	0	0.00120424	0.00237718	0.00191805	0.00102716	0	0.00524934	0	0.00303828	0	0.00112923	0	0.0275647	0	0	0.00103466	0.00431728	0.00358151	0	0.00795011	0.00854127	0.0020116	0.00211221	0.004328	0.00586717	0.00258283	0	0.0014783	0	0.00168729	0	0.00230786
d__Bacteria;p__Firmicutes;c__Clostridia;o__Lachnospirales;f__Lachnospiraceae;g__[Eubacterium]_hallii_group	0.00307176	0.00108447	0.0010394	0	0.00294551	0.00680539	0.00295534	0.0238375	0.00270527	0.00493756	0.0146467	0.0085592	0.00750171	0	0	0.00907889	0.00160849	0.0145311	0.00366482	0.00409765	0	0	0.00397248	0.000504614	0.00202552	0.020456	0.00197614	0.00580622	0.00403668	0.000937042	0	0.00148733	0.00585394	0	0.00366008	0.000822425	0	0.00461484	0.00330033	0.000930752	0.000610185	0.000965301	0	0.00248622	0.0019239	0.00119516	0	0.00118076
d__Bacteria;p__Firmicutes;c__Clostridia;o__Oscillospirales;f__Oscillospiraceae;g__UCG-005	0.000239641	0	0	0	0.00445917	0.000392619	0.000656743	0.0208431	0.000170603	0	0	0	0.00227324	0	0	0.00202732	0.0521152	0.00313102	0	0.00087184	0.0092444	0	0.00553309	0	0.00202552	0	0.00409344	0.00199589	0.000288334	0	0	0.000323332	0.00051222	0	0	0.00472894	0	0.00295823	0.010165	0.00130305	0.0050223	0	0	0.0108184	0.0212341	0.00478065	0	0.00236153
d__Bacteria;p__Proteobacteria;c__Gammaproteobacteria;o__Enterobacterales;f__Enterobacteriaceae;__	0	0.00102422	0.00240953	0.00084958	0	0	0.0015324	0.0085721	0	0.0015743	0	0	0	0.0108897	0.000356168	0.000705156	0.00788161	0	0.000495246	0	0	0	0.00645527	0	0	0	0	0	0	0	0	0	0	0.00607771	0	0	0	0.00242575	0	0	0.000610185	0	0.007141	0	0.00213767	0	0.102814	0
d__Bacteria;p__Firmicutes;c__Clostridia;o__Oscillospirales;f__Oscillospiraceae;g__UCG-003	0.00344212	0	0	0.0033536	0.00175912	0.000392619	0.00596541	0.0171442	0.000146231	0.0029697	0.00205567	0	0.00204592	0.00217794	0	0.00546496	0.00128679	0.00610148	0.00267433	0.00191805	0.00218271	0.00678226	0.00602965	0	0.00317332	0	0.00395229	0	0.00444034	0.00421669	0	0.00640197	0.00168301	0	0.00519066	0.0032897	0	0.00177494	0.0090429	0.00418838	0.00131424	0.00391338	0.00103869	0.0102137	0.00427533	0.00548369	0	0.00611851
d__Bacteria;p__Firmicutes;c__Clostridia;o__Lachnospirales;f__Lachnospiraceae;g__[Ruminococcus]_gnavus_group	0.000304998	0.0215086	0.0016536	0.000223574	0	0.0153121	0	0.000998121	0.00277839	0.000751369	0	0.00681566	0.00522846	0.00196014	0.0108038	0.00282063	0	0	0.00198098	0.000610288	0.00346665	0	0.000709371	0.00093714	0	0.0313866	0	0.00145155	0.00357534	0.00111274	0.006672	0	0.000658569	0.00466681	0.00252878	0	0.00744311	0.0028399	0	0.000279226	0	0	0.00480395	0	0	0	0.00220376	0
d__Bacteria;p__Firmicutes;c__Clostridia;o__Oscillospirales;f__Oscillospiraceae;g__Oscillibacter	0.000522853	0.0017472	0	0.000491862	0.000409098	0.00837587	0.00279116	0.00504932	0.00840828	0.0010376	0.000685225	0.00269456	0.00272789	0	0.00237445	0.00193918	0.00176934	0	0	0.00148213	0.0114271	0.00511869	0.0038306	0.00454152	0.00283573	0.000702686	0.0100219	0.0240716	0.00236434	0	0.00647184	0.00129333	0	0.000325591	0.00292806	0.00267288	0	0.00857887	0.000528053	0.000744602	0.00319174	0.00250457	0	0.00188147	0.00342027	0.00210911	0.000847601	0.000268356
d__Bacteria;p__Bacteroidota;c__Bacteroidia;o__Bacteroidales;f__Barnesiellaceae;g__Barnesiella	0.00200427	0.004368	0	0.00380075	0.00241368	0.00281377	0.000820928	0.00657586	0.0118691	0.00118072	0	0	0	0	0	0.00475981	0	0.000642261	0	0.00897995	0	0.00633438	0.00269561	0	0.011748	0	0.0211024	0	0	0	0	0.00775996	0.00124396	0	0.00279497	0.00671647	0.00176926	0	0.00732673	0.00376955	0.00173668	0.0016958	0	0.00624916	0.00185264	0.000351519	0	0.00048304
d__Bacteria;p__Firmicutes;c__Clostridia;o__Oscillospirales;f__Oscillospiraceae;g__Colidextribacter	0.000675352	0.00551271	0.000897666	0	8.18e-05	0	0.0019155	0.0248356	0.0105286	0.0026119	0	0.00110953	0.00295522	0.00108897	0.000712335	0.00141031	0	0.000561978	0.00148574	0	0.00840983	0.00281528	0	0.00728085	0	0	0.000705766	0.0119753	0.00490168	0	0.0172805	0.00129333	0	0	0	0	0.000854127	0.00242575	0	0.00130305	0.00774466	0.00216541	0	0.000873539	0.000997577	0.0037261	0	0.00236153
d__Bacteria;p__Bacteroidota;c__Bacteroidia;o__Bacteroidales;f__Marinifilaceae;g__Odoribacter	0.000609995	0	0.000236228	0.00134144	0.00507282	0.00274833	0.00782618	0.00698685	0.00506934	0.000572471	0.00137045	0	0	0.00631602	0	0.00352578	0.00289529	0.00272961	0.00307052	0.00139494	0.00507158	0.00377503	0.00461091	0.00389273	0.00479373	0	0.00712824	0.00822547	0.00478635	0	0	0.00187532	0	0	0.00106475	0.00335824	0.00170826	0.00319489	0.0039604	0.00116344	0.00323868	0.00380903	0.00103869	0.00302379	0.00114009	0.00217942	0	0.00155646
d__Bacteria;p__Firmicutes;c__Negativicutes;o__Veillonellales-Selenomonadales;f__Selenomonadaceae;g__Mitsuokella	0	0	0	0	0	0	0	0	0	0	0.000513919	0	0.0170493	0	0	0	0.000965096	0	0	0	0	0	0	0	0	0	0	0	0	0.000702782	0	0	0	0	0	0.000205606	0	0	0	0	0.0111241	0	0.0884186	0	0	0	0.00737413	0
d__Bacteria;p__Firmicutes;c__Clostridia;o__Oscillospirales;f__Ruminococcaceae;g__Incertae_Sedis	0.000697137	9.04e-05	0.000330719	0.00129673	0.000163639	0.00274833	0.00607487	0.0125059	0.00280276	0.000286236	0.0107066	0	0	0.00174235	0.00142467	0.0023799	0.0215538	0.00240848	0.00158479	0.00374891	0	0.00211146	0.000780308	0.00158593	0.00148538	0	0.00254076	0.0058667	0.000288334	0	0.00260208	0.000323332	0.00439046	0.00119384	0.00359353	0.00705915	0	0.0066856	0.0019802	0.000698064	0.000797935	0.000286981	0	0.00598038	0.000570044	0.0018982	0.000932361	0
d__Bacteria;p__Firmicutes;c__Negativicutes;o__Veillonellales-Selenomonadales;f__Veillonellaceae;g__Veillonella	0.00531567	0.0262682	0.0032127	0.000581291	0.000245459	0	0.000656743	0.00199624	0.00504497	0.00189631	0	0.00174354	0	0	0	0	0	0	0	0	0	0.000575853	0	0	0.0011478	0.0264678	0	0	0.000173	0.00778916	0.0223512	0	0	0.00998481	0	0	0	0	0	0	0	0	0	0	0	0	0	0.00381065
d__Bacteria;p__Firmicutes;c__Bacilli;o__Lactobacillales;f__Lactobacillaceae;g__Lactobacillus	0.000566424	0	0	0	0	0	0	0	0	0	0	0.000792519	0.000909298	0.00217794	0	0	0	0	0	0	0	0	0	0.000288351	0	0.0813554	0	0	0.000115334	0	0	0	0.00834187	0	0	0	0	0.0105905	0	0	0	0	0	0	0.00334901	0	0	0
d__Bacteria;p__Firmicutes;c__Clostridia;o__Lachnospirales;f__Lachnospiraceae;g__Tyzzerella	0	0.0395228	0.00108665	0	0.000368189	0	0.000437828	0.000352278	0	0.00107338	0.00316916	0.00396259	0.000681973	0	0.0148403	0	0	0.00216763	0.00812203	0	0.004558	0	0.000780308	0.00735294	0.000607656	0.00359151	0	0.000362889	0	0	0.00767281	0	0.000951266	0	0	0	0	0.0018341	0.00224422	0	0	0.000913123	0	0.000604757	0	0	0	0
d__Bacteria;p__Firmicutes;c__Clostridia;o__Lachnospirales;f__Lachnospiraceae;g__uncultured	0.00379068	0.00231956	0.000803175	0.00138616	0.000613648	0.00202853	0.000875657	0.00193753	0	0.000465133	0.00282655	0	0.00227324	0.0102363	0.00344295	0	0.00160849	0.00449583	0.0166403	0.00130776	0.00353085	0	0.00170249	0.000576701	0	0	0	0.00629007	0	0.00122987	0.00186816	0.00290998	0.000951266	0.00510093	0.00179677	0.000822425	0.00713806	0.00118329	0	0.00302494	0	0.00383512	0	0.00221744	0.000926322	0.00056243	0.00279708	0.000268356
d__Bacteria;p__Firmicutes;c__Bacilli;o__Lactobacillales;f__Streptococcaceae;g__Streptococcus	0.00243998	0.00298229	0.000755929	0.000402432	0.000245459	0	0.00399518	0.00745655	0.00107236	0.00171741	0.00299786	0.00744968	0.00295522	0	0.000831058	0	0.00369953	0	0	0.00113339	0	0.00243138	0.00156062	0	0.000877726	0.0226421	0.00225845	0.000907221	0.000346001	0.000585652	0.00780624	0	0.000439046	0.00835685	0.00332734	0	0.000732109	0.00124246	0.00138614	0	0	0.000391338	0	0.00100793	0.000997577	0.00105456	0	0.00424002
d__Bacteria;p__Firmicutes;c__Clostridia;o__Lachnospirales;f__Lachnospiraceae;g__Lachnospiraceae_UCG-010	0.00318069	0	0	0.00491862	0	0.00111242	0.00634851	0.006752	0	0.00282658	0.0131906	0.00174354	0.00204592	0	0	0.00431908	0.000965096	0.00473667	0	0.00566696	0.00109135	0.00102374	0	0	0.000945243	0	0	0.00659248	0.00201834	0.000644217	0	0.00620797	0.00139031	0	0	0	0.00719907	0.0010058	0.00184819	0.00372301	0.00201831	0.00300026	0	0.0014111	0.000356278	0	0	0
d__Bacteria;p__Firmicutes;c__Clostridia;o__Oscillospirales;f__Oscillospiraceae;g__uncultured	0.000871422	0.000391613	0	0	0.000736377	0	0.000492557	0.000234852	0.00119422	0.000500912	0.00453962	0	0.00613776	0	0.00142467	0.0114588	0	0.00152537	0.000594295	0.00087184	0.00269628	0.00223943	0.00198624	0.0064158	0.00168793	0	0.00366998	0.00876981	0.00397901	0.000468521	0.0043368	0.00174599	0.00160983	0	0.000865109	0.000479748	0.00158624	0.0020116	0.00330033	0.000325763	0.000563248	0.000782677	0	0.00302379	0.0019239	0.00351519	0	0.000697724
d__Bacteria;p__Firmicutes;c__Clostridia;o__Oscillospirales;f__Butyricicoccaceae;g__Butyricicoccus	0.00246177	0.00427762	0.00118114	0.00339832	0.00306824	0.00242115	0	0.00311179	0.000365577	0	0.00265525	0.000792519	0.00431916	0.000653381	0	0.00440723	0	0	0	0.00148213	0.00102716	0.00153561	0.000993119	0.000720877	0.00182297	0	0	0.00828596	0.0134364	0.00527086	0.00153456	0.00129333	0	0	0.00173022	0.00226167	0.00176926	0.000591646	0.00138614	0.000930752	0	0.000704409	0	0.00235183	0	0.00105456	0.00118664	0.0020395
d__Bacteria;p__Firmicutes;c__Clostridia;o__Lachnospirales;f__Lachnospiraceae;g__[Eubacterium]_ruminantium_group	0	0	0	0	0	0	0	0	0	0	0	0	0	0	0	0	0	0	0	0	0	0.0151001	0	0	0	0	0.00564613	0.0566711	0	0	0	0	0	0	0	0	0	0	0	0.00325763	0.00455292	0	0	0	0	0	0	0
d__Bacteria;p__Firmicutes;c__Clostridia;o__Clostridiales;f__Clostridiaceae;g__Clostridium_sensu_stricto_1	0	0	0	0	0	0	0	0.00786754	0.000560552	0.000322015	0	0	0	0.00664271	0	0.000705156	0	0	0	0.00043592	0	0.000575853	0	0	0	0	0.00105865	0	0	0.00983895	0.00447024	0	0.0430997	0	0	0	0.00109816	0	0	0	0.000281624	0	0	0.000873539	0.000213767	0.000210911	0.00152568	0.000590382
d__Bacteria;p__Firmicutes;c__Clostridia;o__Lachnospirales;f__Lachnospiraceae;g__[Eubacterium]_ventriosum_group	0.00187356	0.000933847	0	0	0.000490918	0.00157047	0.000656743	0.00305308	0	0.00153852	0.00222698	0	0.00409184	0.000653381	0	0.00467166	0	0.00931278	0.00465531	0.00427201	0.00160493	0.00255935	0.00148968	0.000504614	0.000675174	0.00179575	0.000282306	0.000786259	0.000749668	0.000702782	0	0.00517331	0.00234158	0	0	0	0	0	0.00435644	0.000884214	0.00291012	0	0	0.00154549	0.00627049	0	0	0.000268356
d__Bacteria;p__Firmicutes;c__Clostridia;o__Monoglobales;f__Monoglobaceae;g__Monoglobus	0.00764673	0.00244005	0	0.00786979	0.00110457	0.0021594	0.0011493	0.00111555	0	0	0.0014561	0.00174354	0	0.00185125	0.000712335	0.000705156	0.000804246	0.000722543	0.000396197	0.00985179	0.00044938	0.00454284	0.000567497	0	0.00175545	0.00257652	0.00134096	0	0.000346001	0.000468521	0.0010008	0	0.000439046	0	0.0011313	0.0056199	0	0	0.00442244	0.00125651	0.000422436	0	0	0.00315818	0.000855066	0.000913948	0	0
d__Bacteria;p__Firmicutes;c__Clostridia;o__Oscillospirales;f__Ruminococcaceae;g__uncultured	0.000370354	0.000873599	0.000330719	0.00143087	0.000531828	0	0.00366681	0.000352278	0.000779898	0.00182475	0	0.00237756	0	0.00119787	0.00154339	0.00326135	0.00386038	0.0013648	0.00118859	0.00113339	0.00757527	0.00531064	0	0.0011534	0.000742691	0.000312305	0.00275249	0.00223781	0.000346001	0.000234261	0	0.00252199	0.000585394	0	0.00119784	0.00287849	0.000854127	0.000650811	0.00158416	0.000558451	0.00131424	0.000521785	0	0.00120951	0.00598546	0.00330427	0.000339041	0.00187849
d__Bacteria;p__Firmicutes;c__Clostridia;o__Oscillospirales;f__Oscillospiraceae;g__Flavonifractor	0.00222213	0.00129534	0.000897666	0.00084958	0.000286369	0	0	0.00164396	0.003802	0.00175319	0	0.00253606	0.0102296	0.0114342	0.000831058	0.00141031	0.00241274	0	0.00257528	0.000784656	0.00147654	0.000639836	0.000922182	0	0.000675174	0.000468457	0.00105865	0.00157252	0	0	0.0053376	0.000452664	0	0	0.000598922	0.00109657	0	0.00425985	0.00118812	0	0.00150199	0.00211323	0.00129836	0	0	0	0	0
d__Bacteria;p__Firmicutes;c__Clostridia;o__Oscillospirales;f__Ruminococcaceae;g__Negativibacillus	0	0.000421738	0	0	0.0016773	0.00497317	0.00131349	0	0.0011211	0.00250456	0	0	0	0	0	0	0	0.000481696	0	0.000523104	0.00751107	0.00236739	0.00113499	0.0109573	0	0.000390381	0.000705766	0.0114915	0.001557	0.00163982	0	0.000193999	0	0	0	0	0.00347752	0.00177494	0.00118812	0.00237342	0.00211218	0	0	0.00107512	0.0012826	0.0018279	0	0.00198583
d__Bacteria;p__Firmicutes;c__Bacilli;o__Bacillales;f__Bacillaceae;g__Bacillus	0	0	0	0	0	0	0	0	0	0	0	0	0	0	0	0	0	0.003693	0.0291204	0	0.000513578	0.0305842	0	0	0	0	0	0	0	0	0	0	0	0	0	0	0	0	0	0	0	0	0	0	0	0	0	0
d__Bacteria;p__Firmicutes;c__Clostridia;o__Peptostreptococcales-Tissierellales;f__Peptostreptococcaceae;g__Romboutsia	0.000217855	0	0.00108665	0.00084958	0.00143184	0	0.000218914	0.00751527	0.00053618	0.00515224	0.000770878	0	0	0.000980072	0.000712335	0.00105773	0.00627312	0.00120424	0.00128764	0.00043592	0	0.00179154	0.000709371	0	0	0	0.00338768	0	0.00772735	0.00181552	0.00026688	0.00252199	0.000731743	0	0	0	0.0020133	0.000709975	0.000462046	0.000651526	0.000281624	0	0	0	0.00220892	0.000773341	0.00440753	0.000912409
d__Bacteria;p__Firmicutes;c__Clostridia;o__Lachnospirales;f__Lachnospiraceae;g__[Ruminococcus]_gauvreauii_group	0.0034639	0	0	0	0.000409098	0	0.000437828	0.00352278	0	0.00110916	0.00334047	0	0	0	0	0	0	0.00176622	0	0	0	0	0.00198624	0	0.000540139	0	0	0.00157252	0.00784269	0.0195022	0	0.00109933	0	0	0	0	0.00982246	0	0	0.000930752	0.000422436	0.000808766	0	0	0	0	0	0.00096608
d__Bacteria;p__Firmicutes;c__Clostridia;o__Oscillospirales;f__Ruminococcaceae;g__UBA1819	0.000174284	0.000783227	0.00042521	0.00156501	0.000368189	0.00281377	0.000656743	0.00193753	0.00136482	0	0.000513919	0.00190204	0	0	0.00296806	0.00299692	0.00916841	0.00104367	0.00227813	0.00174368	0.00115555	0	0	0.00158593	0.0011478	0.000546533	0.00232903	0.00344744	0.000634335	0	0.000800641	0	0	0	0.00106475	0	0	0.00390486	0.00316832	0.00097729	0	0.000260892	0	0.00215025	0	0	0	0
d__Bacteria;p__Firmicutes;c__Bacilli;o__Erysipelotrichales;f__Erysipelatoclostridiaceae;g__Erysipelotrichaceae_UCG-003	0.00189534	0	0.00108665	0	0.00118639	0.00130873	0.000328371	0.00158525	0.00148668	0.00164586	0.00685225	0	0	0	0	0.0023799	0.000965096	0.00232819	0.00307052	0.0021796	0.000706169	0.000895771	0.00177343	0	0.000337587	0	0.000494036	0.00471755	0.00565135	0.000468521	0	0	0.00153666	0	0.00192986	0	0.00170826	0	0	0.00125651	0.000469373	0.000286981	0.000908855	0.00161269	0.00185264	0	0	0.000912409
d__Bacteria;p__Bacteroidota;c__Bacteroidia;o__Bacteroidales;f__Marinifilaceae;g__Butyricimonas	0	0.00195807	0	0	0.0058092	0	0.00257224	0	0	0	0.000942184	0.00459661	0	0	0	0.00396651	0.00386038	0	0.00188193	0.00139494	0.0135456	0	0	0	0	0	0	0	0	0	0	0	0	0	0.00146403	0	0	0	0	0.00302494	0	0	0	0.0042333	0.00185264	0.000632733	0	0.000697724
d__Bacteria;p__Actinobacteriota;c__Coriobacteriia;o__Coriobacteriales;f__Coriobacteriaceae;g__Collinsella	0.000980349	0	0	0	0.000327279	0.00307551	0	0.00264209	0.0026809	0.000214677	0.00111349	0	0.00204592	0.000980072	0	0.00458352	0.00868586	0.00561978	0.00198098	0.00453357	0	0	0.000567497	0	0.000945243	0	0	0.00151204	0.000865002	0.000292826	0	0	0	0	0.000931656	0	0.000183027	0.000591646	0	0.000325763	0.000187749	0	0.00194755	0.000537562	0.000855066	0	0.000423801	0
d__Bacteria;p__Firmicutes;c__Clostridia;o__Oscillospirales;f__Oscillospiraceae;g__NK4A214_group	6.54e-05	0	0	0.000313003	0.000736377	0	0.003831	0	0	0.000178897	0	0	0	0	0	0.000793301	0.00820331	0.00529865	0	0.000174368	0.00044938	0.00140764	0.00354685	0	0	0	0.000282306	0.0042337	0.00178767	0.000819912	0	0.00323332	0	0	0	0.000685354	0	0.00076914	0.00277228	0	0.000657123	0	0	0.00369574	0.00363403	0.00147638	0	0.00048304
d__Bacteria;p__Firmicutes;c__Clostridia;o__Lachnospirales;f__Lachnospiraceae;g__Lachnospiraceae_ND3007_group	0.000914993	0.000542234	0.000330719	0	0.00175912	0.000458055	0.00103984	0.000293565	0.000389949	0.00254034	0.00359743	0	0	0	0.000237445	0.00141031	0	0.00232819	0.00118859	0.00130776	0	0.000959754	0.00113499	0.0017301	0	0	0.0021173	0	0.00369068	0.001347	0	0.00148733	0	0	0.000732016	0.00260435	0.00341651	0.000473317	0.00132013	0.000558451	0.00291012	0	0	0.00241903	0.000926322	0.0019685	0	0.000644053
d__Bacteria;p__Firmicutes;c__Bacilli;o__RF39;f__RF39;g__RF39	0	0	0	0	0.000204549	0	0.000164186	0	0	0	0	0	0	0	0	0	0.0236448	0	0	0	0	0	0	0	0	0	0.00162326	0	0	0	0	0	0	0	0	0	0	0	0	0	0	0	0	0.0028222	0.0180276	0	0	0
d__Bacteria;p__Proteobacteria;c__Gammaproteobacteria;o__Pasteurellales;f__Pasteurellaceae;g__Haemophilus	0.00161213	0.00307266	0.00198431	0	0.00188185	0	0.00262697	0	0.000170603	0.000536692	0	0.000792519	0	0	0	0	0	0	0	0	0	0	0	0	0.00344339	0.00218613	0	0	0	0.00345534	0.00707232	0.00459131	0	0	0	0	0	0.000650811	0	0	0	0	0	0	0	0.000703037	0.00118664	0.00466939
d__Bacteria;p__Bacteroidota;c__Bacteroidia;o__Bacteroidales;f__Muribaculaceae;g__Muribaculaceae	0	0	0	0	0	0	0	0	0	0	0	0	0.0018186	0	0	0	0.0107769	0	0	0.00915432	0	0	0	0	0	0	0	0.00701585	0	0	0	0	0	0	0.00226259	0	0	0	0.000462046	0	0	0	0.00441444	0	0	0	0	0
d__Bacteria;p__Desulfobacterota;c__Desulfovibrionia;o__Desulfovibrionales;f__Desulfovibrionaceae;g__Desulfovibrio	0	0	0	0	8.18e-05	0	0	0	0	0	0	0	0.0111389	0	0	0	0.00160849	0.00216763	0	0	0.000898761	0	0.00049656	0	0	0	0	0	0	0.00556369	0	0	0	0	0	0	0	0	0	0	0.00291012	0	0	0	0.00228018	0	0.00364469	0
d__Bacteria;p__Firmicutes;c__Clostridia;o__Oscillospirales;f__Oscillospiraceae;g__Oscillospira	0.000130713	0.000331365	0	0	0	0	0.00224387	0.00927666	0.000219346	0	0	0.000475511	0	0	0	0.000617012	0	0.00192678	0	0.000697472	0	0.00147162	0	0	0.00108028	0	0.00141153	0.001633	0.000807335	0	0	0.000517331	0	0	0.000732016	0	0	0.000946634	0.00237624	0	0.000610185	0.00114793	0	0	0.000783811	0.000492126	0	0
d__Bacteria;p__Firmicutes;c__Clostridia;o__Lachnospirales;f__Lachnospiraceae;g__CAG-56	0.00283212	0	0	0	0	0	0.00197023	0.00393377	0	0	0	0	0	0	0	0	0	0	0	0	0	0	0	0	0.00101276	0	0	0	0.00519001	0	0	0.00323332	0.00643934	0	0	0	0	0	0	0.00116344	0	0	0.00116853	0.0014111	0	0.000913948	0	0
d__Bacteria;p__Firmicutes;c__Clostridia;__;__;__	0	0	0	0	0	0	0	0	0	0	0	0	0	0	0	0	0.0291137	0	0	0	0	0	0	0	0	0	0	0	0	0	0	0	0	0	0	0	0	0	0	0	0	0	0	0	0	0	0	0
d__Bacteria;p__Proteobacteria;c__Gammaproteobacteria;o__Pseudomonadales;f__Moraxellaceae;g__Acinetobacter	0	0	9.45e-05	0	0	0	0	0	0.000341205	0	0.000256959	0.00982723	0.0109116	0	0	0	0	0	0	0	0	0	0	0	0	0	0	0	0	0.000175695	0	0	0	0	0	0	0	0	0	0	0	0	0	0	0	0	0	0
d__Bacteria;p__Firmicutes;c__Bacilli;o__Paenibacillales;f__Paenibacillaceae;g__Paenibacillus	0	0	0	0	0	0	0	0	0	0	0	0	0	0	0	0	0	0	0	0	0	0	0	0	0	0	0	0	0	0	0	0	0	0	0	0	0	0	0	0	0	0	0	0	0	0.0211614	0	0
d__Bacteria;p__Firmicutes;c__Clostridia;o__Oscillospirales;f__Oscillospiraceae;__	0	0.000481986	0	0.000178859	0	0.00104698	0.00131349	0.0018201	0.00053618	0.000214677	0	0	0.00136395	0	0.000237445	0.00141031	0	0	0	0	0	0.00575853	0	0	0	0	0.000846919	0.00108867	0.000230667	0.000585652	0	0	0	0	0.000266188	0	0.00103716	0	0.00019802	0	0	0	0	0.000873539	0.00163888	0	0	0
d__Bacteria;p__Firmicutes;c__Clostridia;o__Lachnospirales;f__Lachnospiraceae;g__Lachnospiraceae_FCS020_group	0.000827851	0	0	0	0.000163639	0.000719801	0	0.00176139	0	0.000500912	0.000599572	0	0	0	0	0	0	0	0	0.000348736	0	0	0	0	0	0	0	0	0.00888069	0.00263543	0	0.000517331	0.00270745	0	0	0	0	0	0	0	0	0	0	0.000604757	0	0	0	0.000805067
d__Bacteria;p__Firmicutes;c__Negativicutes;o__Veillonellales-Selenomonadales;f__Veillonellaceae;g__Allisonella	0	0	0	0.000536577	0	0	0	0	0	0.00067981	0	0	0.00136395	0	0	0	0	0	0.00287243	0	0	0	0	0	0	0	0	0	0	0	0	0	0	0.00727154	0	0.000959496	0.00183027	0	0	0	0.00070406	0.000965301	0	0	0	0	0.00262756	0.000429369
d__Bacteria;p__Bacteroidota;c__Bacteroidia;o__Bacteroidales;f__Tannerellaceae;__	0	0.00921798	0	0	0	0	0	0	0	0	0	0	0	0	0	0	0.00965096	0	0	0	0	0	0	0	0	0	0	0	0	0	0	0	0	0	0	0	0	0	0	0	0.000375499	0	0	0	0	0	0	0
d__Bacteria;p__Firmicutes;c__Clostridia;o__Peptostreptococcales-Tissierellales;f__Peptostreptococcaceae;g__Intestinibacter	0	0.000753103	0	0	0	0	0	0.00639972	0.000365577	0.000178897	0	0	0	0	0	0.000440723	0	0	0.000792393	0	0	0.00185553	0	0	0	0	0	0	0	0.00122987	0.0020016	0	0	0	0.000532375	0.0032897	0	0	0	0	0.000375499	7.83e-05	0	0	0	0	0.000423801	0
d__Bacteria;p__Firmicutes;c__Bacilli;o__Erysipelotrichales;f__Erysipelotrichaceae;g__Holdemania	0.000501067	0	0	0.000402432	0.000245459	0.000392619	0	0	0.000341205	0.000143118	0	0	0	0.00381139	0.0010685	0	0	0	0	0.00043592	0.000513578	0	0.000283748	0.000720877	0.000405104	0	0.000846919	0.00266118	0.000519001	0	0	0.000517331	0.000658569	0	0.000465828	0.00123364	0	0.000473317	0.00112211	0	0.000140812	0.000365249	0	0	0	0	0	0
d__Bacteria;p__Firmicutes;c__Bacilli;o__Erysipelotrichales;f__Erysipelotrichaceae;g__Faecalitalea	0	0.000783227	0	0	0	0	0	0	0.00231532	0	0	0.00317007	0.000909298	0.00304911	0	0.000352578	0	0.000401413	0.00138669	0	0.000706169	0	0	0	0	0.00109307	0	0	0	0.000409956	0	0	0	0	0	0	0	0.00076914	0	0	0	0	0.00181771	0	0	0	0	0
d__Bacteria;p__Proteobacteria;c__Alphaproteobacteria;o__Sphingomonadales;f__Sphingomonadaceae;g__Sphingomonas	0.0024182	0.000180745	0	0	0	0	0	0	0.000146231	0	0	0.00364559	0.00227324	0	0	0	0	0	0	0	0.000962958	0	0	0.000504614	0	0.000858838	0	0	0	0	0.00040032	0	0.000439046	0.000868244	0.000465828	0	0.00128119	0.00106496	0	0	0	0	0	0	0.000926322	0	0.00025428	0
d__Bacteria;p__Firmicutes;c__Clostridia;o__Oscillospirales;f__Ruminococcaceae;g__DTU089	0	0	0	0	0	0.000458055	0	0	0	0	0	0	0.00113662	0	0	0.0057294	0.00546888	0	0	0	0	0	0.000354685	0	0	0	0.000282306	0.00102818	0.000173	0	0.00053376	0	0	0	0	0	0	0	0.00118812	0	0.000281624	0	0	0	0	0	0	0
d__Bacteria;p__Firmicutes;c__Clostridia;o__Lachnospirales;f__Lachnospiraceae;g__Hungatella	0.00019607	0.000301241	0.000519701	0.00138616	0	0.00202853	0	0.000704556	0.00387512	0	0	0.00253606	0	0.00196014	0.00094978	0	0	0	0	0	0	0	0	0	0	0	0	0.00102818	0	0	0	0	0	0	0	0	0	0.0010058	0	0	0	0	0	0	0	0	0	0
d__Bacteria;p__Firmicutes;c__Bacilli;o__Erysipelotrichales;f__Erysipelotrichaceae;g__Holdemanella	0	0	0	0	0	0	0	0	0	0	0	0	0	0	0	0	0.00386038	0	0	0	0	0	0	0	0	0	0	0	0	0	0	0	0	0	0	0	0	0	0.00567657	0	0	0	0	0	0.0025652	0	0.00144092	0.0024152
d__Bacteria;p__Firmicutes;c__Bacilli;o__Erysipelotrichales;f__Erysipelatoclostridiaceae;g__Catenibacterium	0	0	0	0	0	0	0	0	0	0	0	0	0	0.00381139	0	0	0	0	0	0	0	0	0	0	0	0	0	0	0	0	0	0	0	0	0	0	0	0	0	0	0	0	0	0	0	0.000703037	0.00991693	0
d__Bacteria;p__Firmicutes;c__Clostridia;o__Lachnospirales;f__Lachnospiraceae;g__Sellimonas	0	0	0	0	0	0	0	0	0.000146231	0	0	0	0	0.00108897	0.00130595	0.000264434	0	0	0	0	0	0	0	0.00598328	0	0	0	0.00350792	0	0	0.0013344	0	0	0	0	0	0.000732109	0	0	0	0	0	0	0	0	0	0	0
d__Bacteria;p__Firmicutes;c__Clostridia;o__Lachnospirales;f__Lachnospiraceae;g__Lachnospiraceae_UCG-008	0.00172106	0	0	0.00165445	0	0	0	0	0	0.000608251	0	0	0	0	0	0.00114588	0	0	0	0.00156931	0	0	0	0	0	0	0	0.000302407	0.00305634	0	0	0	0.00117079	0	0.000998203	0	0	0	0.00118812	0.000511914	0	0	0	0	0	0	0	0.000268356
d__Bacteria;p__Bacteroidota;c__Bacteroidia;o__Bacteroidales;f__Barnesiellaceae;g__Coprobacter	0.000217855	0	0	0	0.00110457	0	0.000273643	0	0	0	0	0	0.00204592	0	0	0.000176289	0	0	0	0	0.0023111	0	0.00049656	0	0	0	0	0	0.00149934	0	0	0	0	0	0.000665469	0	0.000305045	0	0	0	0.000985684	0	0	0	0.00391905	0.000140607	0	0
d__Bacteria;p__Bacteroidota;c__Bacteroidia;o__Bacteroidales;f__Rikenellaceae;g__Rikenellaceae_RC9_gut_group	0	0	0	0	0	0	0	0	0.000146231	0	0	0	0	0	0	0	0.00788161	0.00457611	0	0	0	0	0	0	0	0	0	0	0	0	0	0	0	0	0	0	0	0	0	0	0	0	0	0	0	0	0.00110188	0
d__Bacteria;p__Firmicutes;c__Negativicutes;o__Acidaminococcales;f__Acidaminococcaceae;g__Acidaminococcus	0	0	0	0	0	0	0	0	0	0	0	0	0	0	0	0	0.00289529	0	0	0.00767219	0	0	0	0	0	0	0	0	0	0	0	0	0	0	0.00159713	0	0	0	0	0	0	0	0	0	0	0	0.000847601	0
d__Bacteria;p__Firmicutes;c__Clostridia;o__Oscillospirales;f__Butyricicoccaceae;g__UCG-009	0	0	0	0.00084958	0	0	0.000656743	0.00328793	0.000438693	0.000143118	0	0	0	0	0	0	0	0	0	0.000523104	0	0.00166357	0.000141874	0	0	0	0.000988073	0	0	0	0.0003336	0	0.000951266	0	0.000266188	0.00171338	0	0	0.00039604	0	0.000281624	0	0	0.000201586	0	0	0	0
d__Bacteria;p__Firmicutes;c__Clostridia;o__Lachnospirales;f__Lachnospiraceae;g__Lachnospiraceae_UCG-001	0.00396497	0	0.000141737	0	0	0	0.00246278	0	0	0	0	0.00126803	0	0	0	0	0	0.00176622	0	0.000697472	0	0.000447885	0	0	0.000607656	0	0.00042346	0	0	0	0	0	0	0	0.000399281	0	0	0	0	0	0.000328561	0	0	0	0	0	0	0.000268356
d__Bacteria;p__Proteobacteria;c__Gammaproteobacteria;o__Burkholderiales;f__Burkholderiaceae;g__Ralstonia	0	0	0	0	0	0	0	0.000234852	0	0	0	0.00586464	0.00659241	0	0	0	0	0	0	0	0	0	0	0	0	0	0	0	0	0	0	0	0	0	0	0	0	0	0	0	0	0	0	0	0	0	0	0
d__Bacteria;p__Firmicutes;c__Clostridia;o__Lachnospirales;f__Lachnospiraceae;g__[Eubacterium]_xylanophilum_group	0.000217855	0	0	0	0	0	0.00394045	0.000880695	0	0	0	0	0	0	0	0.000264434	0	0.00168593	0	0	0	0.00243138	0.00049656	0	0.00175545	0	0	0	0	0	0	0	0	0	0	0	0	0	0	0	0	0	0	0	0.000783811	0	0	0
d__Bacteria;p__Firmicutes;c__Bacilli;o__Erysipelotrichales;f__Erysipelatoclostridiaceae;g__Erysipelatoclostridium	0.000304998	0.00376551	0	0.0012073	0	0	0	0	0.000292462	0	0	0	0	0	0	0.00141031	0	0.000240848	0	0	0.000641972	0	0	0	0.000202552	0	0	0	0.000576668	0	0.00273552	0	0.000219523	0	0	0	0	0.000236658	0.00039604	0	0	0	0	0	0	0	0	0
d__Bacteria;p__Firmicutes;c__Clostridia;o__Oscillospirales;f__Ruminococcaceae;__	0	0	0	0	0.0012682	0.000588928	0.000711471	0	0	0	0	0	0	0	0	0	0.00209104	0.000722543	0	0	0	0	0.000212811	0.000432526	0	0	0.00162326	0.00223781	0	0	0	0	0	0	0	0.00185046	0	0	0	0	0.000187749	0	0	0	0.000285022	0	0	0
d__Bacteria;p__Firmicutes;c__Clostridia;o__Lachnospirales;f__Lachnospiraceae;g__GCA-900066575	0.000239641	0	0	0	0.000286369	0.000523492	0	0	0	0	0.00111349	0.00190204	0	0	0	0.00141031	0	0	0	0.00043592	0	0.000767803	0	0	0.000472622	0	0	0.000786259	0.000519001	0	0	0.000581997	0.000878092	0	0	0	0	0	0.00039604	0.000791139	0	0	0	0.000806343	0	0	0	0
d__Bacteria;p__Proteobacteria;c__Gammaproteobacteria;o__Pseudomonadales;f__Pseudomonadaceae;g__Pseudomonas	0.00115463	0.000240993	0	0	0	0	0	0	7.31e-05	0	0	0.00538913	0.00454649	0	0	0	0	0	0	0	0	0	0	0	0	0	0	0	0	0	0	0	0	0	0	0	0	0	0	0	0	0	0	0	0	0	0	0
d__Bacteria;p__Firmicutes;c__Clostridia;o__Oscillospirales;f__Ruminococcaceae;g__Angelakisella	0	0	0	0	0	0	0.00169659	0	0	0	0	0	0	0	0	0.00167475	0	0	0	0.000784656	0.000706169	0	0	0	0	0	0.000705766	0.00145155	0	0	0	0	0	0	0	0	0	0	0.00112211	0	0.000375499	0	0	0.000268781	0.000570044	0	0	0
d__Bacteria;p__Firmicutes;c__Clostridia;o__Peptostreptococcales-Tissierellales;f__Peptostreptococcaceae;g__Paraclostridium	0	0	0	0	0	0	0	0	0	0	0	0.00126803	0.00681973	0.000326691	0	0	0	0	0	0	0	0	0	0	0	0	0	0	0	0	0	0	0	0	0	0	0	0	0	0	0	0	0	0	0	0	0	0
d__Bacteria;p__Firmicutes;c__Clostridia;o__Peptostreptococcales-Tissierellales;f__Peptostreptococcales-Tissierellales;g__Fenollaria	0.000370354	0	0	0	0	0	0	0	0.00231532	0	0	0.000475511	0	0.000871175	0	0	0.000804246	0	0	0.000784656	0	0	0	0	0.000202552	0	0.00112923	0	0	0	0	0	0	0	0	0	0	0	0	0	0	0	0	0	0.000142511	0	0	0
d__Bacteria;p__Fusobacteriota;c__Fusobacteriia;o__Fusobacteriales;f__Fusobacteriaceae;g__Fusobacterium	0	0.00216894	0	0	0	0	0	0.000176139	0.00224221	0	0	0	0	0	0.000831058	0	0	0	0	0	0	0	0	0.000792964	0	0	0	0	0	0	0	0	0	0	0	0	0	0	0	0	0	0	0	0	0	0	0	0
d__Bacteria;p__Firmicutes;c__Clostridia;o__Peptostreptococcales-Tissierellales;f__Anaerovoracaceae;g__Family_XIII_AD3011_group	0.00039214	0.000331365	0	0.000268288	0.000286369	0	0.000985114	0.000293565	0.000389949	0	0.000342612	0	0	0.00119787	0	0	0.000482548	0	0	0	0	0	0	0	0	0	0	0	0	0	0	0	0	0	0.000133094	0	0	0	0	0	0	0	0.000389509	0	0.000712555	0	0	0
d__Bacteria;p__Firmicutes;c__Clostridia;o__Christensenellales;f__Christensenellaceae;g__uncultured	0	0	0	0	0.000654557	0	0.0003831	0	9.75e-05	0	0	0	0	0	0	0	0	0.000883109	0	0	0.000320986	0	0	0	0	0	0	0.00084674	0	0.000175695	0	0	0	0	0	0	0	0.000414152	0.000594059	0	0	0	0	0.000604757	0.000142511	0	0	0.000214684
d__Bacteria;p__Proteobacteria;c__Gammaproteobacteria;o__Enterobacterales;f__Yersiniaceae;__	0	0	0	0	0	0	0	0	0	0	0	0.00253606	0.00250057	0	0	0	0	0	0	0	0	0	0	0	0	0	0	0	0	0	0	0	0	0	0	0	0	0	0	0	0	0	0	0	0	0	0	0
d__Bacteria;p__Firmicutes;c__Clostridia;o__Oscillospirales;f__[Clostridium]_methylpentosum_group;g__[Clostridium]_methylpentosum_group	0.000326783	0	0	0	0	0	0.000437828	0.000352278	0	0.000214677	0	0	0.000454649	0	0	0.0023799	0	0	0	0	0	0	0	0	0	0	0	0.000544333	0	0	0.00020016	0	0	0	0	0	0	0	0	0	0	0	0	0	0	0	0	0
d__Bacteria;p__Firmicutes;c__Clostridia;o__Lachnospirales;f__Lachnospiraceae;g__Moryella	0.000239641	0	0	0.00076015	0.000777287	0	0	0	0	0	0.000342612	0	0	0	0	0.000528867	0	0.000561978	0	0	0.000320986	0.000255934	0	0	0	0	0	0	0	0	0	0	0	0	0	0	0	0	0	0.000651526	0	0.000130446	0	0	0	0	0	0.000322027
d__Bacteria;p__Firmicutes;c__Clostridia;o__Lachnospirales;f__Lachnospiraceae;g__Tuzzerella	0	0.000843475	0	0	0	0	0	0	0	0	0	0	0	0	0	0	0	0	0.00346672	0	0	0	0	0	0	0	0	0	0	0	0	0	0	0	0	0	0	0	0	0	0	0	0	0	0	0	0	0
d__Bacteria;p__Firmicutes;c__Clostridia;o__Oscillospirales;__;__	0	0	0	0	0	0	0.000437828	0	4.87e-05	0	0	0	0	0	0	0	0	0	0	0	0.00128394	0	0	0	0.000405104	0	0	0.000302407	0	0	0	0.000129333	0	0	0	0	0	0.000650811	0.000858086	0	0	0	0	0	0	0	0	0
d__Bacteria;p__Firmicutes;c__Clostridia;o__Peptococcales;f__Peptococcaceae;g__uncultured	0	0	0	0	0	0	0.000164186	0	0	0	0	0	0	0	0.00154339	0	0	0	0	0	0.00121975	0	0	0.00108132	0	0	0	0	0	0	0	0	0	0	0	0	0	0	0	0	9.39e-05	0	0	0	0	0	0	0
d__Bacteria;p__Campilobacterota;c__Campylobacteria;o__Campylobacterales;f__Campylobacteraceae;g__Campylobacter	0.000174284	0	0	0	0	0	0	0	0.00226658	0	0	0	0	0	0	0	0	0	0	0.000610288	0	0	0	0	0	0	0.000494036	0	0	0	0	0	0	0	0	0	0	0.000414152	0	0	0	0	0	0	0	0	0	0
d__Bacteria;p__Firmicutes;c__Bacilli;o__Erysipelotrichales;f__Erysipelotrichaceae;g__Turicibacter	0	0	0	0	0	0	0	0.000528417	0.000243718	0	0.000256959	0	0	0	0	0.00141031	0	0	0	0	0	0	0	0	0	0	0	0	0	0	0	0	0	0	0.000266188	0	0	0.000414152	0.000264026	0	0.000281624	0	0	0	0	0	0	0.000214684
d__Bacteria;p__Firmicutes;c__Negativicutes;o__Veillonellales-Selenomonadales;f__Selenomonadaceae;g__Anaerovibrio	0	0	0	0	0	0	0	0	0	0	0	0	0	0	0	0	0	0	0	0	0	0	0	0	0	0	0	0	0	0	0	0	0	0	0	0	0	0	0	0	0	0	0	0	0	0	0.00355992	0
d__Bacteria;p__Firmicutes;c__Negativicutes;o__Veillonellales-Selenomonadales;f__Selenomonadaceae;g__uncultured	0	0	0	0	0	0	0	0	0	0	0	0	0	0	0.00332423	0	0	0	0	0	0	0	0	0	0	0	0	0	0	0	0	0	0	0	0	0	0	0	0	0	0	0	0	0	0	0	0	0
d__Bacteria;p__Firmicutes;c__Clostridia;o__Clostridia_vadinBB60_group;f__Clostridia_vadinBB60_group;g__Clostridia_vadinBB60_group	0	0	0	0	0	0	0	0	0	0	0	0	0	0	0	0	0.00193019	0	0	0	0	0	0	0	0	0	0	0	0	0	0	0	0	0	0	0	0	0	0.000330033	0	0	0.000626141	0	0	0	0.000421822	0	0
d__Bacteria;p__Firmicutes;c__Clostridia;o__Peptostreptococcales-Tissierellales;f__Peptostreptococcaceae;g__Terrisporobacter	0	0	0	0	0	0.000458055	0	0.000821982	0	0	0	0	0	0	0	0	0	0	0	0	0	0	0	0	0	0	0	0	0	0.00105417	0	0	0	0.000868244	0	0	0	0	0	0	0	0	0	0	0	0	0	0
d__Bacteria;p__Firmicutes;c__Clostridia;o__Peptostreptococcales-Tissierellales;f__Peptostreptococcaceae;g__Peptostreptococcus	0	0	0	0	0	0	0	0	0.000219346	0	0	0	0	0.00283132	0	0	0	0	0	0	0	0	0	0	0	0	0	0	0	0	0	0	0	0	0	0	0	0	0	0	0	0	0	0	0	0	0	0
d__Bacteria;p__Firmicutes;c__Clostridia;o__Peptostreptococcales-Tissierellales;f__Peptostreptococcales-Tissierellales;g__Peptoniphilus	0	0	0	0	0	0	0	0	0.00119422	0	0	0	0	0.00185125	0	0	0	0	0	0	0	0	0	0	0	0	0	0	0	0	0	0	0	0	0	0	0	0	0	0	0	0	0	0	0	0	0	0
d__Bacteria;p__Firmicutes;c__Clostridia;o__Oscillospirales;f__Ruminococcaceae;g__[Eubacterium]_siraeum_group	0	0	0	0	0	0	0.000273643	0	9.75e-05	0	0	0	0	0	0	0	0	0	0	0.00104621	0.000256789	0	0	0	0	0	0	0	0	0	0	0	0	0	0	0	0	0	0	0	0	0	0	0	0.00135385	0	0	0
d__Bacteria;p__Actinobacteriota;c__Coriobacteriia;o__Coriobacteriales;f__Coriobacteriales_Incertae_Sedis;g__uncultured	0	0	0	0	0	0	0	0	0.000146231	0	0	0	0	0	0	0.00273248	0	0	0	0	0	0	0	0	0	0	0	0	0	0	0	0	0	0	0	0	0	0	0	0	9.39e-05	0	0	0	0	0	0	0
d__Bacteria;p__Firmicutes;c__Clostridia;o__Lachnospirales;f__Lachnospiraceae;g__Anaerosporobacter	0	0	0	0	0	0	0	0	0	0	0	0	0	0	0	0	0	0	0	0	0	0	0	0	0	0	0.00296422	0	0	0	0	0	0	0	0	0	0	0	0	0	0	0	0	0	0	0	0	0
d__Bacteria;p__Proteobacteria;c__Alphaproteobacteria;o__Rhizobiales;f__Xanthobacteraceae;g__Bradyrhizobium	0	0	0	0	0	0	0	0	0	0	0	0	0.00250057	0	0	0	0	0	0	0	0	0.000191951	0	0	0	0	0.000141153	0	0	0	0	0	0	0	0	0	0	0	0	0	0	0	0	0	0	0	0	0
d__Bacteria;p__Bacteroidota;c__Bacteroidia;o__Bacteroidales;f__Prevotellaceae;g__Prevotellaceae_Ga6A1_group	0	0	0	0	0	0	0	0	0	0	0	0	0	0	0	0	0	0	0	0	0	0	0	0	0	0	0	0	0	0	0	0	0	0	0	0	0	0	0	0	0	0	0	0	0.00277896	0	0	0
d__Bacteria;p__Firmicutes;c__Clostridia;o__Peptostreptococcales-Tissierellales;f__Anaerovoracaceae;g__[Eubacterium]_nodatum_group	0	0	0	0	0	0	0	0	0.000146231	0	0	0	0	0	0.000356168	0	0	0	0	0	0	0	0	0.0017301	0	0	0.00042346	0.000120963	0	0	0	0	0	0	0	0	0	0	0	0	0	0	0	0	0	0	0	0
d__Bacteria;p__Firmicutes;c__Clostridia;o__Oscillospirales;f__Ruminococcaceae;g__Anaerotruncus	0	0	0	0	0	0	0	0	0.000219346	0	0	0	0	0	0	0	0	0	0	0	0.000256789	0	0.000283748	0	0	0	0	0.000725777	0.000230667	0	0.00040032	0	0	0	0.000465828	0	0	0	0.000132013	0	0	0	0	0	0	0	0	0
d__Bacteria;p__Bacteroidota;c__Bacteroidia;o__Bacteroidales;f__Prevotellaceae;g__uncultured	0	0	0	0	0	0	0	0	0	0	0	0	0	0	0	0	0	0	0	0	0	0	0	0	0	0	0.000635189	0	0	0	0	0	0	0	0	0	0	0	0	0	0	0	0	0	0	0	0.00203424	0
d__Bacteria;p__Bacteroidota;c__Bacteroidia;o__Bacteroidales;f__Porphyromonadaceae;g__Porphyromonas	0	0	0	0	0	0	0	0	0.00221784	0	0	0	0	0	0	0	0	0	0	0	0	0	0	0	0	0	0.00042346	0	0	0	0	0	0	0	0	0	0	0	0	0	0	0	0	0	0	0	0	0
d__Bacteria;p__Firmicutes;c__Clostridia;o__Lachnospirales;f__Lachnospiraceae;g__Frisingicoccus	0	0	0	0	0	0	0	0	0	0	0	0	0	0	0	0	0	0	0	0	0	0	0	0.00259516	0	0	0	0	0	0	0	0	0	0	0	0	0	0	0	0	0	0	0	0	0	0	0	0
d__Bacteria;p__Firmicutes;c__Bacilli;o__Erysipelotrichales;f__Erysipelatoclostridiaceae;g__Coprobacillus	0	0	0	0	0	0	0	0	0	0	0	0	0	0.00108897	0	0	0	0	0	0.00043592	0	0	0	0	0	0	0	0	0	0	0	0	0	0	0	0	0	0.000177494	0	0	0	0.000104357	0.000779018	0	0	0	0	0
d__Bacteria;p__Firmicutes;c__Clostridia;o__Oscillospirales;f__Ruminococcaceae;g__Phocea	0	0	0	0	0	0	0	0	0.000292462	0	0	0	0	0	0	0	0	0	0	0	0.000706169	0	0	0.000865052	0	0	0	0	0	0	0	0	0	0	0.000199641	0	0	0	0.000264026	0	0.000187749	0	0	0	0	0	0	0
d__Bacteria;p__Firmicutes;c__Clostridia;o__Peptostreptococcales-Tissierellales;f__Peptostreptococcales-Tissierellales;g__Ezakiella	0	0	0	0	0	0	0	0	0.00238844	0	0	0	0	0	0	0	0	0	0	0	0	0	0	0	0	0	0	0	0	0	0	0	0	0	0	0	0	0	0	0	0	0	0	0	0	0	0	0
d__Bacteria;p__Firmicutes;c__Clostridia;o__Lachnospirales;f__Lachnospiraceae;g__Marvinbryantia	0	0	0	0.000178859	0	0	0	0.000880695	0	0	0	0	0	0	0	0	0	0	0	0.000610288	0	0	0	0	0	0	0	0	0	0	0	0	0	0	0.000665469	0	0	0	0	0	0	0	0	0	0	0	0	0
d__Bacteria;p__Firmicutes;c__Clostridia;o__Peptococcales;f__Peptococcaceae;g__Peptococcus	0	0	0	0	0	0	0	0	0	0	0	0	0	0	0	0	0	0.000561978	0	0	0	0	0	0	0	0	0.000564613	0	0	0	0	0	0	0	0	0	0	0	0	0	0	0	0	0	0	0	0.000593321	0.000536711
d__Bacteria;p__Actinobacteriota;c__Actinobacteria;o__Actinomycetales;f__Actinomycetaceae;g__Actinomyces	0	0	0	0	0	0	0	0	0	0	0	0	0	0	0	0.000793301	0	0.000561978	0	0	0	0	0	0	0	0.000546533	0	0	0	0	0.0003336	0	0	0	0	0	0	0	0	0	0	0	0	0	0	0	0	0
d__Bacteria;p__Firmicutes;c__Clostridia;o__Lachnospirales;f__Lachnospiraceae;g__UC5-1-2E3	0	0	0	0	0	0	0	0	0	0	0	0	0	0	0	0.00105773	0	0	0	0	0.00115555	0	0	0	0	0	0	0	0	0	0	0	0	0	0	0	0	0	0	0	0	0	0	0	0	0	0	0
d__Bacteria;p__Firmicutes;c__Negativicutes;o__Veillonellales-Selenomonadales;f__Veillonellaceae;g__Negativicoccus	0	0	0	0	0	0	0	0	0	0	0	0	0	0.00206904	0	0	0	0	0	0	0	0	0	0	0	0	0	0	0	0	0	0	0	0	0	0	0	0	0	0	0	0	0	0	0	0	0	0
d__Bacteria;p__Firmicutes;c__Clostridia;o__Oscillospirales;f__UCG-010;g__UCG-010	0	0	0	0	0	0	0.000328371	0	0	0	0	0	0	0	0	0.000176289	0.00128679	0	0	0	0	0	0	0	0	0	0	0	0	0	0	0	0	0	0	0	0	0	0	0	0	0	0	0	0.000142511	0	0	0
d__Bacteria;p__Proteobacteria;c__Gammaproteobacteria;o__Burkholderiales;f__Comamonadaceae;g__Delftia	0	0	0	0	0	0	0	0	0	0	0	0	0.0018186	0	0	0	0	0	0	0	0	0	0	0	0	0	0	0	0	0	0	0	0	0	0	0	0	0	0	0	0	0	0	0	0	0	0	0
d__Bacteria;p__Firmicutes;c__Clostridia;o__Oscillospirales;f__Oscillospiraceae;g__Intestinimonas	0	0	0	0	0	0	0.000492557	0	0	0	0	0	0	0	0	0.000617012	0	0	0	0	0	0	0	0	0	0	0	0	0	0	0	0	0	0	0	0	0	0	0.000660066	0	0	0	0	0	0	0	0	0
d__Bacteria;p__Proteobacteria;c__Gammaproteobacteria;o__Burkholderiales;f__Oxalobacteraceae;__	0	0	0	0	0	0	0	0	0	0	0	0	0	0	0	0.000352578	0	0	0	0	0.000256789	0	0	0	0	0	0	0.000665296	0	0	0	0	0	0	0	0	0	0	0	0	0	0	0	0	0	0.000421822	0	0
d__Bacteria;p__Firmicutes;c__Bacilli;o__Lactobacillales;f__Enterococcaceae;g__Enterococcus	0	0	0	0	0	0	0	0	0	0	0	0	0	0	0	0	0	0	0	0	0	0	0	0	0	0	0	0	0	0	0	0	0	0	0.00139748	0	0	0	0	0	0	0.000286981	0	0	0	0	0	0
d__Bacteria;p__Firmicutes;c__Clostridia;o__Oscillospirales;f__Oscillospiraceae;g__Pseudoflavonifractor	0	0	0	0	0	0	0	0	0	0	0	0	0	0	0	0	0	0	0	0	0	0	0	0	0	0	0	0.00114915	0	0	0	0	0	0	0	0	0	0	0	0	0	0.000234803	0	0	0	0	0	0
d__Bacteria;p__Firmicutes;c__Bacilli;o__Staphylococcales;f__Staphylococcaceae;g__Staphylococcus	0	0	0	0	0	0	0	0	0	0	0	0	0.00136395	0	0	0	0	0	0	0	0	0	0	0	0	0	0	0	0	0	0	0	0	0	0	0	0	0	0	0	0	0	0	0	0	0	0	0
d__Bacteria;p__Firmicutes;c__Clostridia;o__Peptostreptococcales-Tissierellales;f__Peptostreptococcales-Tissierellales;g__Parvimonas	0	0	0	0	0	0	0	0	0.00121859	0	0	0	0	0	0	0	0	0	0	0	0	0	0	0	0	0	0	0	0	0	0	0	0	0	0	0	0	0	0	0	0	0	0	0	0	0	0	0
d__Bacteria;p__Bacteroidota;c__Bacteroidia;o__Bacteroidales;f__Prevotellaceae;g__Prevotellaceae_NK3B31_group	0	0	0	0	0	0	0	0	0	0	0	0	0	0	0	0	0	0	0	0	0	0	0	0	0	0	0	0	0	0	0	0	0	0	0	0	0	0	0	0	0	0	0	0	0.00121134	0	0	0
d__Bacteria;p__Firmicutes;c__Bacilli;o__Lactobacillales;f__Lactobacillaceae;g__Pediococcus	0	0	0	0	0	0	0	0	0	0	0	0	0	0	0	0	0	0	0	0	0	0	0	0	0	0.00117114	0	0	0	0	0	0	0	0	0	0	0	0	0	0	0	0	0	0	0	0	0	0
d__Bacteria;p__Firmicutes;c__Clostridia;o__Peptostreptococcales-Tissierellales;f__Anaerovoracaceae;g__Family_XIII_UCG-001	0	0	0	0.000178859	0	0	0	0	0	0.000214677	0	0	0	0	0	0	0	0	0	0	0	0	0	0	0	0	0	0	0	0.000234261	0	0	0	0	0	0	0	0	0	0	0	0	0	0	0	0	0	0.00048304
d__Bacteria;p__Firmicutes;c__Clostridia;o__Lachnospirales;f__Lachnospiraceae;g__Howardella	0	0	0	0	0	0	0	0	0	0	0	0	0	0	0	0	0	0	0	0	0	0	0	0	0	0	0	0.00108867	0	0	0	0	0	0	0	0	0	0	0	0	0	0	0	0	0	0	0	0
d__Bacteria;p__Firmicutes;c__Clostridia;o__Lachnospirales;f__Defluviitaleaceae;g__Defluviitaleaceae_UCG-011	0	0	0	0	0	0	0.000547285	0	0	0	0	0	0	0	0	0	0.000321699	0.000160565	0	0	0	0	0	0	0	0	0	0	0	0	0	0	0	0	0	0	0	0	0	0	0	0	0	0	0	0	0	0
d__Bacteria;p__Firmicutes;c__Bacilli;o__Erysipelotrichales;f__Erysipelotrichaceae;g__[Clostridium]_innocuum_group	8.71e-05	0.000391613	0	0	0	0	0	0	0	0	0	0	0	0	0	0	0	0	0	0	0	0	0	0	0	0	0	0	0.000461334	0	0	0	0	0	0	0	0	0	0	0	0	5.22e-05	0	0	0	0	0	0
d__Bacteria;p__Verrucomicrobiota;c__Lentisphaeria;o__Victivallales;f__Victivallaceae;g__Victivallaceae	0	0	0	0	0	0	0	0	0	0	0	0	0	0	0	0	0.000965096	0	0	0	0	0	0	0	0	0	0	0	0	0	0	0	0	0	0	0	0	0	0	0	0	0	0	0	0	0	0	0
d__Bacteria;p__Firmicutes;c__Clostridia;o__Lachnospirales;f__Lachnospiraceae;g__Lachnospiraceae_UCG-003	0	0	0	0	0	0	0	0	0	0	0	0	0	0	0	0	0	0	0	0	0	0.000959754	0	0	0	0	0	0	0	0	0	0	0	0	0	0	0	0	0	0	0	0	0	0	0	0	0	0
d__Bacteria;p__Firmicutes;c__Bacilli;o__Erysipelotrichales;f__Erysipelatoclostridiaceae;g__Candidatus_Stoquefichus	0	0	0	0	0	0	0	0	0	0	0	0	0	0	0.00094978	0	0	0	0	0	0	0	0	0	0	0	0	0	0	0	0	0	0	0	0	0	0	0	0	0	0	0	0	0	0	0	0	0
d__Bacteria;p__Firmicutes;c__Clostridia;o__Eubacteriales;f__Anaerofustaceae;g__Anaerofustis	0	0	0	0	0	0	0	0	0	0	0	0	0.000909298	0	0	0	0	0	0	0	0	0	0	0	0	0	0	0	0	0	0	0	0	0	0	0	0	0	0	0	0	0	0	0	0	0	0	0
d__Bacteria;p__Firmicutes;c__Bacilli;o__Erysipelotrichales;f__Erysipelotrichaceae;g__Dielma	0	0.000271117	0	0	0	0	0	0	0.000414321	0	0	0	0	0	0	0	0	0	0	0	0	0	0	0.000216263	0	0	0	0	0	0	0	0	0	0	0	0	0	0	0	0	0	0	0	0	0	0	0	0
d__Bacteria;p__Firmicutes;c__Clostridia;o__Peptostreptococcales-Tissierellales;f__Peptostreptococcales-Tissierellales;g__Finegoldia	0	0	0	0	0	0	0	0	0.000243718	0	0	0	0	0.000653381	0	0	0	0	0	0	0	0	0	0	0	0	0	0	0	0	0	0	0	0	0	0	0	0	0	0	0	0	0	0	0	0	0	0
d__Bacteria;p__Proteobacteria;c__Alphaproteobacteria;o__Rhodospirillales;f__uncultured;g__uncultured	0	0	0	0	0	0	0	0	0	0	0	0	0	0	0	0	0	0.000883109	0	0	0	0	0	0	0	0	0	0	0	0	0	0	0	0	0	0	0	0	0	0	0	0	0	0	0	0	0	0
d__Bacteria;p__Bacteroidota;c__Bacteroidia;o__Bacteroidales;f__Barnesiellaceae;g__uncultured	0	0.000843475	0	0	0	0	0	0	0	0	0	0	0	0	0	0	0	0	0	0	0	0	0	0	0	0	0	0	0	0	0	0	0	0	0	0	0	0	0	0	0	0	0	0	0	0	0	0
d__Bacteria;p__Firmicutes;c__Clostridia;o__Lachnospirales;f__Lachnospiraceae;g__Lachnospiraceae	0	0	0	0	0	0	0	0	7.31e-05	0	0	0	0	0	0.000356168	0	0	0	0	0	0.000192592	0	0	0	0	0	0	0	0.000173	0	0	0	0	0	0	0	0	0	0	0	0	0	0	0	0	0	0	0
d__Bacteria;p__Firmicutes;c__Bacilli;o__Lactobacillales;f__Leuconostocaceae;g__Weissella	0	0	0	0	0	0	0	0	0	0	0	0	0	0	0	0	0	0	0	0	0	0	0	0	0	0	0	0	0	0	0	0	0.000731743	0	0	0	0	0	0	0	0	0	0	0	0	0	0	0
d__Bacteria;p__Firmicutes;c__Clostridia;o__Oscillospirales;f__Ruminococcaceae;g__Paludicola	0	0	0	0	0	0	0	0	0	0	0	0	0	0	0	0	0	0	0	0	0	0	0	0	0	0	0	0	0	0	0	0	0	0	0	0	0	0	0	9.31e-05	0	0	0	0.000403172	0.000213767	0	0	0
d__Bacteria;p__Firmicutes;c__Clostridia;o__Peptostreptococcales-Tissierellales;f__Peptostreptococcaceae;g__Paeniclostridium	0	0	0	0	0	0	0	0	0	0	0	0	0	0.000653381	0	0	0	0	0	0	0	0	0	0	0	0	0	0	0	0	0	0	0	0	0	0	0	0	0	0	0	0	0	0	0	0	0	0
d__Bacteria;p__Fusobacteriota;c__Fusobacteriia;o__Fusobacteriales;f__Leptotrichiaceae;g__Sneathia	0	0	0	0	0	0	0	0	0	0	0	0	0	0	0	0	0	0	0	0	0.000641972	0	0	0	0	0	0	0	0	0	0	0	0	0	0	0	0	0	0	0	0	0	0	0	0	0	0	0
d__Bacteria;p__Proteobacteria;c__Alphaproteobacteria;o__Caulobacterales;f__Caulobacteraceae;g__Caulobacter	0	0	0	0	0	0	0	0	0	0	0	0.000634015	0	0	0	0	0	0	0	0	0	0	0	0	0	0	0	0	0	0	0	0	0	0	0	0	0	0	0	0	0	0	0	0	0	0	0	0
d__Bacteria;p__Proteobacteria;c__Alphaproteobacteria;o__Rhizobiales;f__Rhizobiaceae;g__Ochrobactrum	0	0	0	0	0	0	0	0	0	0	0	0.000634015	0	0	0	0	0	0	0	0	0	0	0	0	0	0	0	0	0	0	0	0	0	0	0	0	0	0	0	0	0	0	0	0	0	0	0	0
d__Bacteria;p__Firmicutes;c__Clostridia;o__Oscillospirales;f__Ruminococcaceae;g__Candidatus_Soleaferrea	0	0.000150621	0	0	0	0	0	0	0	0	0	0	0	0	0	0	0	0	0	0	0	0	0.000212811	0	0	0	0	0	0	0	0.00026688	0	0	0	0	0	0	0	0	0	0	0	0	0	0	0	0	0
d__Bacteria;p__Firmicutes;c__Clostridia;o__Lachnospirales;f__Lachnospiraceae;g__Shuttleworthia	0	0	0	0	0	0	0	0	0	0	0	0	0	0	0.000593613	0	0	0	0	0	0	0	0	0	0	0	0	0	0	0	0	0	0	0	0	0	0	0	0	0	0	0	0	0	0	0	0	0
d__Bacteria;p__Bacteroidota;c__Bacteroidia;o__Bacteroidales;f__uncultured;g__uncultured	0	0	0	0	0	0	0	0	0	0	0	0	0	0	0	0	0	0	0	0	0	0	0	0	0	0	0	0	0	0	0	0	0	0	0	0	0	0	0	0	0	0	0	0	0	0	0.000593321	0
d__Bacteria;p__Actinobacteriota;c__Coriobacteriia;o__Coriobacteriales;f__Eggerthellaceae;g__Senegalimassilia	0	0	0	0	0	0	0	0	7.31e-05	0	0	0	0	0	0	0	0.000482548	0	0	0	0	0	0	0	0	0	0	0	0	0	0	0	0	0	0	0	0	0	0	0	0	0	0	0	0	0	0	0
d__Bacteria;p__Firmicutes;c__Bacilli;o__Erysipelotrichales;f__Erysipelotrichaceae;g__uncultured	0	0	0	0	0	0	0	0	0	0	0	0	0	0	0	0	0.000482548	0	0	0	0	0	0	0	0	0	0	0	0	0	0	0	0	0	0	0	0	0	0	0	0	0	0	0	0	0	0	0
d__Bacteria;p__Firmicutes;c__Bacilli;o__Bacillales;f__Bacillaceae;g__Anoxybacillus	0	0	0	0	0	0	0	0	0	0	0	0.000475511	0	0	0	0	0	0	0	0	0	0	0	0	0	0	0	0	0	0	0	0	0	0	0	0	0	0	0	0	0	0	0	0	0	0	0	0
d__Bacteria;p__Actinobacteriota;c__Actinobacteria;o__Micrococcales;f__Micrococcaceae;g__Rothia	0	0	0	0	0	0	0	0	0	0	0	0	0	0	0	0	0	0	0	0	0	0	0	0	0	0	0	0	0	0	0.00046704	0	0	0	0	0	0	0	0	0	0	0	0	0	0	0	0	0
d__Bacteria;p__Firmicutes;c__Clostridia;o__Peptostreptococcales-Tissierellales;f__Peptostreptococcales-Tissierellales;g__Anaerococcus	0	0	0	0	0	0	0	0	0.000170603	0	0	0	0	0	0	0	0	0	0	0	0.000128394	0	0	0	0	0	0	0	0	0	0	0	0	0	0.000133094	0	0	0	0	0	0	0	0	0	0	0	0	0
d__Bacteria;p__Actinobacteriota;c__Actinobacteria;o__Actinomycetales;f__Actinomycetaceae;g__Varibaculum	0	0	0	0	0	0	0	0	0.000219346	0	0	0	0	0	0	0	0	0	0	0	0	0	0	0	0	0	0.00021173	0	0	0	0	0	0	0	0	0	0	0	0	0	0	0	0	0	0	0	0	0
d__Bacteria;p__Firmicutes;c__Bacilli;o__Lactobacillales;f__Leuconostocaceae;g__Leuconostoc	0	0	0	0	0	0	0	0.000176139	0	0	0	0	0	0.000217794	0	0	0	0	0	0	0	0	0	0	0	0	0	0	0	0	0	0	0	0	0	0	0	0	0	0	0	0	0	0	0	0	0	0
d__Bacteria;p__Actinobacteriota;c__Actinobacteria;o__Bifidobacteriales;f__Bifidobacteriaceae;g__Gardnerella	0	0	0	0	0	0	0	0	0	0	0	0	0	0	0	0	0	0	0	0	0.000385183	0	0	0	0	0	0	0	0	0	0	0	0	0	0	0	0	0	0	0	0	0	0	0	0	0	0	0
d__Bacteria;p__Firmicutes;c__Bacilli;o__Bacillales;f__Bacillaceae;__	0	0	0	0	0	0	0	0	0	0	0	0	0	0	0	0	0	0	0	0	0	0	0	0	0	0	0	0	0	0	0	0	0	0	0	0	0.000366055	0	0	0	0	0	0	0	0	0	0	0
d__Bacteria;p__Firmicutes;c__Clostridia;o__Lachnospirales;f__Lachnospiraceae;g__Eisenbergiella	0	0	0	0.000357718	0	0	0	0	0	0	0	0	0	0	0	0	0	0	0	0	0	0	0	0	0	0	0	0	0	0	0	0	0	0	0	0	0	0	0	0	0	0	0	0	0	0	0	0
d__Bacteria;p__Firmicutes;c__Clostridia;o__Oscillospirales;f__uncultured;g__uncultured	0	9.04e-05	0	0	0	0	0	0	0	0	0	0	0	0	0	0	0	0	0	0	0	0	0	0	0	0	0	0	0	0	0.00026688	0	0	0	0	0	0	0	0	0	0	0	0	0	0	0	0	0
d__Bacteria;p__Firmicutes;c__Clostridia;o__Oscillospirales;f__Ruminococcaceae;g__Fournierella	0	0	0	0	0	0	0	0	0	0	0	0	0	0	0	0	0	0	0	0	0.000320986	0	0	0	0	0	0	0	0	0	0	0	0	0	0	0	0	0	0	0	0	0	0	0	0	0	0	0
d__Bacteria;p__Synergistota;c__Synergistia;o__Synergistales;f__Synergistaceae;g__Cloacibacillus	0	0	0	0.000313003	0	0	0	0	0	0	0	0	0	0	0	0	0	0	0	0	0	0	0	0	0	0	0	0	0	0	0	0	0	0	0	0	0	0	0	0	0	0	0	0	0	0	0	0
d__Bacteria;p__Firmicutes;c__Bacilli;o__Lactobacillales;f__Carnobacteriaceae;g__Granulicatella	0	0	0	0	0	0	0	0	0	0	0	0	0	0	0	0	0	0	0	0	0	0	0	0	0	0	0	0	0	0	0	0	0	0	0	0	0	0.000295823	0	0	0	0	0	0	0	0	0	0
d__Bacteria;p__Fusobacteriota;c__Fusobacteriia;o__Fusobacteriales;f__Leptotrichiaceae;g__Leptotrichia	0.000130713	0	0	0	0	0	0	0	0	0	0	0	0	0	0	0	0	0	0	0	0	0	0	0	0	0	0	0	0	0	0	0	0	0	0	0	0	0	0	0	0	0	0	0	0	0	0	0.000161013
d__Bacteria;p__Firmicutes;c__Clostridia;o__Oscillospirales;f__Butyricicoccaceae;g__UCG-008	0	0	0	0	0	0	0	0	0	7.16e-05	0	0	0	0	0	0	0	0	0	0	0	0	0	0	0	0	0	0	0	0	0	0	0	0.000217061	0	0	0	0	0	0	0	0	0	0	0	0	0	0
d__Bacteria;p__Firmicutes;c__Clostridia;o__Lachnospirales;f__Lachnospiraceae;g__Anaerostignum	0	0	0	0	0	0	0	0	0	0	0	0	0	0	0	0	0	0	0	0	0	0	0	0	0	0	0	0	0	0	0	0	0	0	0	0	0	0	0	0	0	0	0	0	0.000285022	0	0	0
d__Bacteria;p__Firmicutes;c__Clostridia;o__Christensenellales;f__Christensenellaceae;g__Catabacter	0	0	0	0	0	0	0.000273643	0	0	0	0	0	0	0	0	0	0	0	0	0	0	0	0	0	0	0	0	0	0	0	0	0	0	0	0	0	0	0	0	0	0	0	0	0	0	0	0	0
d__Bacteria;p__Firmicutes;c__Clostridia;o__Oscillospirales;f__Ethanoligenenaceae;g__Acetanaerobacterium	0	0	0	0	0	0	0	0	0	0	0	0	0	0	0	0	0	0	0	0	0	0	0	0	0	0	0	0.000241926	0	0	0	0	0	0	0	0	0	0	0	0	0	0	0	0	0	0	0	0
d__Bacteria;p__Proteobacteria;c__Gammaproteobacteria;o__Pasteurellales;f__Pasteurellaceae;__	0	0	0	0	0	0	0.000218914	0	0	0	0	0	0	0	0	0	0	0	0	0	0	0	0	0	0	0	0	0	0	0	0	0	0	0	0	0	0	0	0	0	0	0	0	0	0	0	0	0
d__Archaea;p__Euryarchaeota;c__Methanobacteria;o__Methanobacteriales;f__Methanobacteriaceae;g__Methanosphaera	0	0	0	0	0	0	0	0	0	0	0	0	0	0	0	0	0	0	0	0	0.000192592	0	0	0	0	0	0	0	0	0	0	0	0	0	0	0	0	0	0	0	0	0	0	0	0	0	0	0
d__Bacteria;p__Firmicutes;c__Bacilli;o__Erysipelotrichales;f__Erysipelotrichaceae;g__Faecalicoccus	0	0	0	0	0	0	0	0	0	0	0	0	0	0	0	0	0	0	0	0	0	0	0	0	0	0	0	0	0	0	0	0	0	0	0	0	0	0	0	0	0.000187749	0	0	0	0	0	0	0
d__Bacteria;p__Firmicutes;c__Clostridia;o__Oscillospirales;f__Ruminococcaceae;g__Anaerofilum	0	0	0	0	0	0	0	0	0	0	0	0	0	0	0	0.000176289	0	0	0	0	0	0	0	0	0	0	0	0	0	0	0	0	0	0	0	0	0	0	0	0	0	0	0	0	0	0	0	0
d__Bacteria;p__Firmicutes;c__Clostridia;o__Christensenellales;f__Christensenellaceae;__	0	0	0	0	0	0	0	0	0.000170603	0	0	0	0	0	0	0	0	0	0	0	0	0	0	0	0	0	0	0	0	0	0	0	0	0	0	0	0	0	0	0	0	0	0	0	0	0	0	0
d__Bacteria;p__Firmicutes;c__Clostridia;o__Oscillospirales;f__Oscillospirales;g__Hydrogenoanaerobacterium	0	0	0	0	0	0	0	0	0.000170603	0	0	0	0	0	0	0	0	0	0	0	0	0	0	0	0	0	0	0	0	0	0	0	0	0	0	0	0	0	0	0	0	0	0	0	0	0	0	0
d__Bacteria;p__Actinobacteriota;c__Coriobacteriia;o__Coriobacteriales;f__Atopobiaceae;g__Libanicoccus	0	0	0	0	0	0	0	0	0	0	0	0	0	0	0	0	0	0	0	0	0	0	0	0	0	0	0	0	0	0	0	0	0	0	0	0	0	0	0	0	0	0	0	0	0	0	0.00016952	0
d__Bacteria;p__Firmicutes;c__Clostridia;o__Lachnospirales;f__Lachnospiraceae;g__Johnsonella	0	0	0	0	0	0	0.000164186	0	0	0	0	0	0	0	0	0	0	0	0	0	0	0	0	0	0	0	0	0	0	0	0	0	0	0	0	0	0	0	0	0	0	0	0	0	0	0	0	0
d__Bacteria;p__Verrucomicrobiota;c__Lentisphaeria;o__Victivallales;f__Victivallaceae;g__Victivallis	0	0	0	0	0.000163639	0	0	0	0	0	0	0	0	0	0	0	0	0	0	0	0	0	0	0	0	0	0	0	0	0	0	0	0	0	0	0	0	0	0	0	0	0	0	0	0	0	0	0
d__Bacteria;p__Desulfobacterota;c__Desulfovibrionia;o__Desulfovibrionales;f__Desulfovibrionaceae;g__uncultured	0	0	0	0	0	0	0	0	0	0	0	0	0	0	0	0	0	0.000160565	0	0	0	0	0	0	0	0	0	0	0	0	0	0	0	0	0	0	0	0	0	0	0	0	0	0	0	0	0	0
d__Bacteria;p__Firmicutes;c__Bacilli;o__Erysipelotrichales;f__Erysipelotrichaceae;g__Merdibacter	0	0	0	0	0	0	0	0	0.000146231	0	0	0	0	0	0	0	0	0	0	0	0	0	0	0	0	0	0	0	0	0	0	0	0	0	0	0	0	0	0	0	0	0	0	0	0	0	0	0
d__Bacteria;__;__;__;__;__	0	0	0	0	0	0	0	0	0	0	0	0	0	0	0	0	0	0	0	0	0	0	0	0	0.000135035	0	0	0	0	0	0	0	0	0	0	0	0	0	0	0	0	0	0	0	0	0	0	0
d__Bacteria;p__Firmicutes;c__Clostridia;o__Christensenellales;f__Christensenellaceae;g__Christensenella	0	0	0	0	0	0	0	0	0	0	0	0	0	0	0	0	0	0	0	0	0	0	0	0	0	0	0	0	0	0	0	0	0	0	0.000133094	0	0	0	0	0	0	0	0	0	0	0	0	0
d__Bacteria;p__Bacteroidota;c__Bacteroidia;o__Flavobacteriales;f__Weeksellaceae;g__Chryseobacterium	0	0	0	0	0	0	0	0	0	0	0	0	0	0	0	0	0	0	0	0	0.000128394	0	0	0	0	0	0	0	0	0	0	0	0	0	0	0	0	0	0	0	0	0	0	0	0	0	0	0
d__Bacteria;p__Firmicutes;c__Clostridia;o__Peptostreptococcales-Tissierellales;f__Anaerovoracaceae;g__[Eubacterium]_brachy_group	0	0	0	0	0	0	0	0	0	0	0	0	0	0	0	0	0	0	0	0	0.000128394	0	0	0	0	0	0	0	0	0	0	0	0	0	0	0	0	0	0	0	0	0	0	0	0	0	0	0
d__Bacteria;p__Firmicutes;c__Clostridia;o__Eubacteriales;f__Eubacteriaceae;g__Eubacterium	0	0	0	0	0	0	0	0	0	0	0	0	0	0	0	0	0	0	0	0	0	0	0	0	0	0	0	0	0	0	0	0	0	0	0	0	0	0.000118329	0	0	0	0	0	0	0	0	0	0
d__Bacteria;p__Actinobacteriota;c__Actinobacteria;o__Actinomycetales;f__Actinomycetaceae;g__F0332	0	0	0	0	0	0	0	0	0	0	0	0	0	0	0	0	0	0	0	0	0	0	0	0	0	0	0	0	0	0	0	0	0	0	0	0	0	0	0	0	0	7.83e-05	0	0	0	0	0	0
d__Bacteria;p__Firmicutes;c__Clostridia;o__Peptostreptococcales-Tissierellales;f__Anaerovoracaceae;g__Mogibacterium	0	0	0	0	0	0	0	0	7.31e-05	0	0	0	0	0	0	0	0	0	0	0	0	0	0	0	0	0	0	0	0	0	0	0	0	0	0	0	0	0	0	0	0	0	0	0	0	0	0	0
d__Bacteria;p__Actinobacteriota;c__Actinobacteria;o__Corynebacteriales;f__Corynebacteriaceae;g__Corynebacterium	0	0	0	0	0	0	0	0	4.87e-05	0	0	0	0	0	0	0	0	0	0	0	0	0	0	0	0	0	0	0	0	0	0	0	0	0	0	0	0	0	0	0	0	0	0	0	0	0	0	0

## Sheet: Table S2
Table S2. Metabolite profile identified from cacao power
Name	Classa	HMDBb	Formula	DeltaMass [ppm]c	Calc. MWd	m/z	RT [min]e	Adductsf	Mode	Intensity
3-Amino-5-hydroxybenzoic acid	Benzene and substituted derivatives	HMDB0304942	C7 H7 N O3	0.14	153.043	152.035	1.597	[M-H]-1	Negative	75660.3
3-Aminophenol	Benzene and substituted derivatives	HMDB0245818	C6 H7 N O	-1.07	109.053	110.06	1.188	[M+H]+1	Positive	1.24793e+06
Salicylic acid	Benzene and substituted derivatives	HMDB0001895	C7 H6 O3	0.28	138.032	137.024	5.15	[M-H]-1	Negative	1.11876e+06
Aminobenzoic acid	Benzene and substituted derivatives	HMDB0001392	C7 H7 N O2	0.14	137.048	138.055	0.957	[M+H]+1	Positive	3.51288e+06
Salicylic acid	Benzene and substituted derivatives	HMDB0001895	C7 H6 O3	0.12	138.032	139.039	6.419	[M+H]+1	Positive	563426
Valine	Carboximidic acids and derivatives	HMDB0000883	C5 H11 N O2	-0.1	117.079	118.086	0.933	[M+H]+1	Positive	6.65095e+06
Acetyl-phenylalanine	Carboxylic acids and derivatives	HMDB0000512	C11 H13 N O3	0.25	207.09	206.082	7.373	[M-H]-1	Negative	128931
Aconitic Acid	Carboxylic acids and derivatives	HMDB0247961	C6 H6 O6	0.1	174.016	173.009	1.15	[M-H]-1	Negative	659194
Arginine	Carboxylic acids and derivatives	HMDB0000517	C6 H14 N4 O2	0.01	174.112	175.119	0.889	[M+H]+1	Positive	6.51365e+06
Aspartic acid	Carboxylic acids and derivatives	HMDB0000191	C4 H7 N O4	0.42	133.038	132.03	0.91	[M-H]-1	Negative	338317
Citric acid	Carboxylic acids and derivatives	HMDB0000094	C6 H8 O7	0.34	192.027	191.02	1.212	[M-H]-1	Negative	1.41528e+07
Cysteine	Carboxylic acids and derivatives	HMDB0000574	C5 H9 N O4 S	0.31	179.025	178.018	5.644	[M-H]-1	Negative	84143.2
Fumaric acid	Carboxylic acids and derivatives	HMDB0000134	C4 H4 O4	0.34	116.011	115.004	1.056	[M-H]-1	Negative	721411
Glutaconic acid	Carboxylic acids and derivatives	HMDB0000620	C5 H6 O4	0.4	130.027	129.019	1.252	[M-H]-1	Negative	2.59503e+06
Glutamic acid	Carboxylic acids and derivatives	HMDB0000148	C5 H9 N O4	0.38	147.053	146.046	1.079	[M-H]-1	Negative	267994
Methylmalonic acid	Carboxylic acids and derivatives	HMDB0000202	C4 H6 O4	0.24	118.027	117.019	1.479	[M-H]-1	Negative	1.39202e+06
Phenylalanine	Carboxylic acids and derivatives	HMDB0000159	C9 H11 N O2	0.47	165.079	164.072	2.655	[M-H]-1	Negative	117646
Proline betaine	Carboxylic acids and derivatives	HMDB0004827	C7 H13 N O2	-0.06	143.095	144.102	0.989	[M+H]+1	Positive	278612
Pyroglutamic acid	Carboxylic acids and derivatives	HMDB0000267	C5 H7 N O3	0.44	129.043	128.035	1.25	[M-H]-1	Negative	4.07532e+06
Succinic anhydride	Carboxylic acids and derivatives	HMDB0032523	C4 H4 O3	0.01	100.016	99.0088	0.966	[M-H]-1	Negative	1.95952e+06
DL-Phenylalanine	Carboxylic acids and derivatives	HMDB0250791	C9 H11 N O2	0.28	165.079	166.086	2.699	[M+H]+1	Positive	6.63978e+06
Glycoleucine	Carboxylic acids and derivatives	HMDB0001645	C6 H13 N O2	0.14	131.095	132.102	1.715	[M+H]+1	Positive	9.92293e+06
Guanidinobutyrate	Carboxylic acids and derivatives	HMDB0003464	C5 H11 N3 O2	0.39	145.085	146.092	1.121	[M+H]+1	Positive	982622
Propionic acid	Carboxylic acids and derivatives	HMDB0000237	C3 H6 O2	-0.51	74.0367	75.044	0.965	[M+H]+1	Positive	263668
Pyroglutamic acid	Carboxylic acids and derivatives	HMDB0000267	C5 H7 N O3	0.11	129.043	130.05	1.244	[M+H]+1	Positive	1.63818e+06
Alanine	Carboxylic acids and derivatives	HMDB0001310	C3 H7 N O2	-1.12	89.0476	90.0549	0.919	[M+H]+1	Positive	1.51312e+06
Valine	Carboxylic acids and derivatives	HMDB0000883	C5 H11 N O2	-0.4	117.079	118.086	1.119	[M+H]+1	Positive	2.23914e+06
Coumaric acid	Cinnamic acids and derivatives	HMDB0041592	C9 H8 O3	-0.06	164.047	182.081	1.42	[M+NH4]+1	Positive	3.23214e+06
6,7-Dihydroxycoumarin	Coumarins and derivatives	HMDB0030819	C9 H6 O4	0.28	178.027	177.019	6.09	[M-H]-1	Negative	173885
Scopoletin	Coumarins and derivatives	HMDB0034344	C10 H8 O4	0.48	192.042	191.035	8.437	[M-H]-1	Negative	65304.6
9,10-Dihydroxystearic acid	Fatty Acyls	HMDB0302281	C18 H36 O4	0.26	316.261	315.254	12.842	[M-H]-1	Negative	792085
Crotonic acid	Fatty Acyls	HMDB0010720	C4 H6 O2	-0.22	86.0368	104.071	0.924	[M+NH4]+1	Positive	2.95927e+06
Crotonic acid	Fatty Acyls	HMDB0010720	C4 H6 O2	-0.09	86.0368	85.0295	0.99	[M-H]-1	Negative	3.59351e+06
Maltitol	Fatty Acyls	HMDB0002928	C12 H24 O11	0.02	344.132	343.125	0.934	[M-H]-1	Negative	401563
pinellic acid	Fatty Acyls	HMDB0004708	C18 H34 O5	0.41	330.241	329.233	10.037	[M-H]-1	Negative	458228
Isopropylmalic acid	Fatty Acyls	HMDB0012156	C7 H12 O5	0.25	176.069	175.061	5.839	[M-H]-1	Negative	283969
Epicatechin	Flavonoids	HMDB0001871	C15 H14 O6	0.49	290.079	291.086	5.837	[M+H]+1	Positive	790229
Epicatechin	Flavonoids	HMDB0001871	C15 H14 O6	0.46	290.079	289.072	5.842	[M-H]-1	Negative	4.40677e+06
Isoquercitrin	Flavonoids	HMDB0037362	C21 H20 O12	0.98	464.096	463.089	7.224	[M-H]-1	Negative	79898.7
Procyanidin B2	Flavonoids	HMDB0033973	C30 H26 O12	1.25	578.143	579.15	6.188	[M+H]+1	Positive	566496
Procyanidin B2	Flavonoids	HMDB0033973	C30 H26 O12	1.17	578.143	577.136	6.176	[M-H]-1	Negative	847393
Eriodictyol	Flavonoids	HMDB0005810	C15 H12 O6	0.58	288.064	287.056	6.432	[M-H]-1	Negative	482693
Furoic acid	Furan	HMDB0000617	C5 H4 O3	0.42	112.016	111.009	1.156	[M-H]-1	Negative	4.00338e+06
Lactic Acid	Hydroxy acids and derivatives	HMDB0000190	C3 H6 O3	0.04	90.0317	89.0244	1.119	[M-H]-1	Negative	2.96301e+07
Malic acid	Hydroxy acids and derivatives	HMDB0000156	C4 H6 O5	0.38	134.022	133.014	1.051	[M-H]-1	Negative	4.41207e+06
1,3,7-Trimethyluric acid	Imidazopyrimidine	HMDB0002123	C8 H10 N4 O3	0.37	210.075	209.068	5.585	[M-H]-1	Negative	52905.7
Adenine	Imidazopyrimidines	HMDB0000034	C5 H5 N5	0.16	135.055	136.062	1.062	[M+H]+1	Positive	2.72481e+06
Uric Acid	Imidazopyrimidines	HMDB0000289	C5 H4 N4 O3	0.44	168.028	167.021	1.12	[M-H]-1	Negative	71724.8
Theobromine	Imidazopyrimidines	HMDB0002825	C7 H8 N4 O2	0.05	180.065	181.072	3.427	[M+H]+1	Positive	1.84937e+08
Adenine	Imidazopyrimidines	HMDB0000034	C5 H5 N5	0.38	135.055	134.047	1.063	[M-H]-1	Negative	2.49021e+06
Caffeine	Imidazopyrimidines	HMDB0001847	C8 H10 N4 O2	0.22	194.08	195.088	6.095	[M+H]+1	Positive	4.69186e+07
Heteroxanthine	Imidazopyrimidines	HMDB0001991	C6 H6 N4 O2	0.59	166.049	165.042	1.926	[M-H]-1	Negative	342653
Daidzin	Isoflavonoids	HMDB0033991	C21 H20 O9	0.86	416.111	415.104	7.098	[M-H]-1	Negative	123255
Pyruvic acid	Keto acids and derivatives	HMDB0000243	C3 H4 O3	0.38	88.0161	87.0088	1.103	[M-H]-1	Negative	3.36961e+06
Phosphoric acid	Non-metal oxoanionic compound	HMDB0001429	H3 O4 P	0.11	97.9769	96.9696	0.966	[M-H]-1	Negative	1.8907e+07
2-C-methylerythritol 4-phosphate	Organic phosphoric acids and derivatives	HMDB0304061	C5 H13 O7 P	1.09	216.04	215.033	0.933	[M-H]-1	Negative	165193
Choline	Organonitrogen compounds	HMDB0000097	C5 H13 N O	-1.06	103.1	104.107	0.904	[M+H]+1	Positive	1.45656e+08
3-Deoxy-D-manno-octulosonic acid	Organooxygen compounds	HMDB0244292	C8 H14 O8	0.56	238.069	237.062	1.172	[M-H]-1	Negative	240202
Glyceric acid	Organooxygen compounds	HMDB0000139	C3 H6 O4	0.31	106.027	105.019	0.978	[M-H]-1	Negative	2.65568e+06
Glycolaldehyde	Organooxygen compounds	HMDB0003344	C2 H4 O2	-0.08	60.0211	59.0138	0.949	[M-H]-1	Negative	1.98719e+06
Malondialdehyde	Organooxygen compounds	HMDB0006112	C3 H4 O2	0.09	72.0211	73.0284	0.972	[M+H]+1	Positive	427363
Maltotriose	Organooxygen compounds	HMDB0001262	C18 H32 O16	1.35	504.17	503.162	0.966	[M-H]-1	Negative	142609
Sorbitol	Organooxygen compounds	HMDB0000247	C6 H14 O6	-0.04	182.079	205.068	0.934	[M+Na]+1	Positive	3.91666e+07
Xylitol	Organooxygen compounds	HMDB0242149	C5 H12 O5	0.4	152.069	151.061	0.911	[M-H]-1	Negative	3.79247e+06
Xylopyranose	Organooxygen compounds	HMDB0000098	C5 H10 O5	0.46	150.053	149.046	0.928	[M-H]-1	Negative	534219
1,5-anhydroglucitol	Organooxygen compounds	HMDB0002712	C6 H12 O5	0.42	164.069	163.061	1.106	[M-H]-1	Negative	496450
Saccharic acid	Organooxygen compounds	HMDB0000663	C6 H10 O8	0.54	210.038	209.03	0.973	[M-H]-1	Negative	763519
Sorbitol	Organooxygen compounds	HMDB0000247	C6 H14 O6	0.2	182.079	181.072	0.905	[M-H]-1	Negative	3.98869e+07
Anhydroglucitol	Organooxygen compounds	HMDB0244228	C6 H12 O5	0.09	164.068	165.076	0.981	[M+H]+1	Positive	86542.6
Gluconic acid	Organooxygen compounds	HMDB0000625	C6 H12 O7	0.27	196.058	195.051	0.941	[M-H]-1	Negative	3.45553e+07
Vanillin	Phenols	HMDB0012308	C8 H8 O3	0.28	152.047	151.04	6.078	[M-H]-1	Negative	567135
Desaminotyrosine	Phenylpropanoic acids	HMDB0002199	C9 H10 O3	0.31	166.063	165.056	7.226	[M-H]-1	Negative	520796
Piperidine	Piperidines	HMDB0034301	C5 H11 N	-1.01	85.0891	86.0963	1.713	[M+H]+1	Positive	9.73883e+06
Costatol	Prenol lipids	HMDB0035097	C10 H14 Br Cl3 O	-0.1	333.929	332.922	0.858	[M-H]-1	Negative	935329
Guanosine	Purine nucleosides	HMDB0000133	C10 H13 N5 O5	0.45	283.092	282.085	1.517	[M-H]-1	Negative	156450
Xanthosine	Purine nucleosides	HMDB0000299	C10 H12 N4 O6	0.39	284.076	283.069	1.754	[M-H]-1	Negative	35189.1
Guanosine	Purine nucleosides	HMDB0000133	C10 H13 N5 O5	0.29	283.092	284.099	1.535	[M+H]+1	Positive	480571
Cytidine	Pyrimidine nucleosides	HMDB0000089	C9 H13 N3 O5	-0.25	243.085	244.093	1.026	[M+H]+1	Positive	115838
Uridine	Pyrimidine nucleosides	HMDB0000296	C9 H12 N2 O6	0.41	244.07	243.062	1.3	[M-H]-1	Negative	1.24583e+06
Vanilloyl glucose	Tannins	HMDB0302470	C14 H18 O9	0.63	330.095	329.088	1.828	[M-H]-1	Negative	75993.5
Salsolinol	Tetrahydroisoquinolines	HMDB0042012	C10 H13 N O2	0.07	179.095	180.102	1.459	[M+H]+1	Positive	5.18906e+06
Deethylatrazine	Triazines	HMDB0033249	C6 H10 Cl N5	4.07	187.063	188.071	5.252	[M+H]+1	Positive	342310
aClasses were assigned based on HMDB (Human Metabolome Database). bHMDB ID; unique identifier assigned by HMDB. cDeltaMass [ppm]; the difference between calculated and experimental masses,dm/z; the mass-to-charge ratio, eRT; retention time, gAdducts; detected ion forms.
